# Supplementary material for: Regeneration of tracheal neotissue in partially decellularized scaffolds
Source: NPJ Regen Med. 2023 Jul 12;8:35. doi: 10.1038/s41536-023-00312-4 (PMC10338482; doi:10.1038/s41536-023-00312-4)
Supplement: Supplementary file 1 — Supplementary data 1 [file 41536_2023_312_MOESM1_ESM.xlsx]

## Sheet: Seurat_clusters_allgroups
p_val	avg_log2FC	pct.1	pct.2	p_val_adj	cluster	gene
0	2.18354	0.48	0.125	0	0	C1qtnf3
0	1.98513	0.824	0.291	0	0	Col12a1
0	1.97527	0.556	0.132	0	0	Thbs4
0	1.84764	0.675	0.244	0	0	Cthrc1
0	1.80824	0.973	0.488	0	0	Aspn
0	1.79333	0.893	0.342	0	0	Cpxm2
0	1.78384	0.944	0.471	0	0	Ogn
0	1.77677	0.884	0.342	0	0	Mfap4
0	1.67028	0.698	0.339	0	0	Ptn
0	1.64987	0.472	0.169	0	0	Sfrp2
0	1.61785	0.836	0.307	0	0	Thbs2
0	1.61126	0.996	0.608	0	0	Col1a1
0	1.46435	0.997	0.68	0	0	Col1a2
0	1.43922	0.876	0.375	0	0	Ecrg4
0	1.43477	0.277	0.025	0	0	Tnmd
0	1.43061	0.764	0.303	0	0	Angptl1
0	1.36625	0.413	0.186	0	0	Penk
0	1.333	0.997	0.666	0	0	Dcn
0	1.31106	0.902	0.499	0	0	Cfh
0	1.29837	0.805	0.31	0	0	Itgbl1
0	1.29485	0.895	0.534	0	0	Prelp
0	1.26957	0.446	0.116	0	0	Cilp2
0	1.25423	0.761	0.406	0	0	Igf1
0	1.25274	0.719	0.333	0	0	Prg4
0	1.23446	0.845	0.403	0	0	Gas1
0	1.2317	0.923	0.494	0	0	Ctsk
0	1.2284	0.559	0.191	0	0	Fst
0	1.2194	0.983	0.567	0	0	Serpinf1
0	1.21842	0.85	0.364	0	0	Cdh11
0	1.21207	0.697	0.228	0	0	Ltbp2
0	1.20433	0.865	0.396	0	0	Clec11a
0	1.18407	0.975	0.583	0	0	Lum
0	1.17048	0.473	0.156	0	0	Fgf18
0	1.16129	0.384	0.178	0	0	Igfbp3
0	1.15521	0.925	0.529	0	0	Meg3
0	1.14879	0.3	0.102	0	0	H19
0	1.14238	0.928	0.51	0	0	Bicc1
0	1.14148	0.81	0.341	0	0	Mfap2
0	1.13939	0.998	0.74	0	0	Mgp
0	1.12894	0.849	0.386	0	0	Fxyd6
0	1.12857	0.718	0.345	0	0	Fibin
0	1.11932	0.797	0.556	0	0	Fosb
0	1.1122	0.967	0.583	0	0	Col5a2
0	1.10517	0.839	0.53	0	0	Abi3bp
0	1.10293	0.669	0.297	0	0	Postn
0	1.09467	0.852	0.421	0	0	Tgfb3
0	1.04573	0.773	0.358	0	0	Fzd1
0	1.02742	0.641	0.18	0	0	Col8a2
0	1.02732	0.37	0.084	0	0	Tnn
0	1.0239	0.817	0.34	0	0	Col8a1
0	1.01792	0.308	0.091	0	0	Matn4
0	1.00351	0.78	0.427	0	0	Itm2a
0	0.988499	0.997	0.696	0	0	Bgn
0	0.983439	0.751	0.354	0	0	Fbln5
0	0.977527	0.839	0.51	0	0	Ccn1
0	0.974443	0.94	0.556	0	0	Prrx1
0	0.970851	0.795	0.384	0	0	Col16a1
0	0.970256	0.835	0.469	0	0	Lrp6
0	0.955481	0.772	0.363	0	0	Pdgfrl
0	0.948142	0.417	0.072	0	0	Scx
0	0.939862	0.715	0.302	0	0	Igsf10
0	0.937482	0.517	0.232	0	0	Epha3
0	0.931657	0.757	0.381	0	0	Plod2
0	0.929318	0.769	0.345	0	0	Olfml3
0	0.923582	0.641	0.218	0	0	Fmod
0	0.920722	0.748	0.35	0	0	Lox
0	0.901323	0.98	0.673	0	0	Nfix
0	0.895182	0.965	0.56	0	0	Mmp2
0	0.889356	0.446	0.222	0	0	Gdf10
0	0.868202	0.477	0.24	0	0	Comp
0	0.865934	0.624	0.256	0	0	Mdk
0	0.860742	0.728	0.295	0	0	Smoc2
0	0.858237	0.45	0.236	0	0	Myoc
0	0.856286	0.634	0.268	0	0	Cpxm1
0	0.853564	0.774	0.366	0	0	Boc
0	0.848433	0.865	0.496	0	0	Gpm6b
0	0.840338	0.992	0.772	0	0	Timp2
0	0.8229	0.949	0.595	0	0	Mxra8
0	0.816855	0.425	0.102	0	0	Fbn2
0	0.812315	0.922	0.541	0	0	Aebp1
0	0.807506	0.966	0.684	0	0	Id3
0	0.807459	0.671	0.317	0	0	Zfhx4
0	0.802125	0.819	0.482	0	0	Gas6
0	0.800822	0.751	0.388	0	0	Ptgis
0	0.796325	0.868	0.509	0	0	Ltbp3
0	0.791719	0.828	0.45	0	0	Antxr1
0	0.791246	0.653	0.317	0	0	Rian
0	0.785633	0.772	0.39	0	0	Scarf2
0	0.782731	0.914	0.56	0	0	Il11ra1
0	0.782445	0.999	0.741	0	0	Sparc
0	0.764335	0.55	0.197	0	0	Nox4
0	0.741586	0.795	0.427	0	0	Loxl1
0	0.740468	0.87	0.615	0	0	Mtch1
0	0.739847	0.95	0.604	0	0	Rcn3
0	0.736863	0.275	0.089	0	0	Mest
0	0.736105	0.95	0.813	0	0	Fos
0	0.731815	0.729	0.439	0	0	Svil
0	0.731562	0.692	0.359	0	0	Mir99ahg
0	0.73003	0.928	0.725	0	0	Egr1
0	0.716175	0.8	0.492	0	0	Gem
0	0.715004	0.886	0.497	0	0	Col5a1
0	0.711168	0.884	0.626	0	0	Foxp1
0	0.701731	0.993	0.669	0	0	Col3a1
0	0.682482	0.451	0.14	0	0	Fzd8
0	0.680568	0.868	0.466	0	0	Mfap5
0	0.677256	0.593	0.303	0	0	Crispld2
0	0.67332	0.902	0.515	0	0	Pcolce
0	0.672391	0.469	0.171	0	0	Ccn4
0	0.671716	0.876	0.527	0	0	Plxdc2
0	0.666314	0.598	0.266	0	0	C1qtnf2
0	0.661132	0.391	0.181	0	0	Rflnb
0	0.660512	0.909	0.629	0	0	Pmepa1
0	0.646099	0.976	0.744	0	0	Ctsl
0	0.645468	0.619	0.358	0	0	Gpx3
0	0.638071	0.344	0.133	0	0	Dbp
0	0.636642	0.837	0.597	0	0	Cebpd
0	0.633501	0.578	0.288	0	0	Fndc1
0	0.629149	0.99	0.691	0	0	Serpinh1
0	0.623601	0.97	0.671	0	0	Nedd4
0	0.622734	0.288	0.067	0	0	Kcnj15
0	0.622476	0.632	0.312	0	0	Setbp1
0	0.62043	0.623	0.295	0	0	Tenm3
0	0.616792	0.766	0.432	0	0	Mxra7
0	0.614476	0.777	0.456	0	0	P3h3
0	0.609887	0.732	0.429	0	0	Pdlim2
0	0.609445	0.989	0.786	0	0	Lgals1
0	0.606456	0.823	0.479	0	0	Ccn2
0	0.606111	0.684	0.374	0	0	Twist1
0	0.604407	0.9	0.532	0	0	Colec12
0	0.601318	0.61	0.319	0	0	Grb10
0	0.596478	0.681	0.349	0	0	Ahnak2
0	0.592988	0.697	0.418	0	0	Pkd1
0	0.592873	0.778	0.453	0	0	Fkbp7
0	0.592554	0.4	0.128	0	0	Tnc
0	0.589396	0.34	0.13	0	0	Capn6
0	0.589185	0.737	0.445	0	0	Pkd2
0	0.587219	0.485	0.209	0	0	Pbx3
0	0.583481	0.522	0.253	0	0	Nr1d1
0	0.582419	0.518	0.269	0	0	Angptl2
0	0.582259	0.761	0.461	0	0	Ecm2
0	0.581186	0.643	0.367	0	0	Ar
0	0.569165	0.671	0.354	0	0	Fzd2
0	0.566629	0.386	0.125	0	0	Foxp2
0	0.564139	0.676	0.365	0	0	Plpp1
0	0.563257	0.854	0.539	0	0	Fkbp9
0	0.562744	0.939	0.619	0	0	Nfib
0	0.555966	0.988	0.774	0	0	Cd81
0	0.553789	0.524	0.233	0	0	Gja1
0	0.553145	0.824	0.322	0	0	Col11a1
0	0.547414	0.735	0.486	0	0	Oxct1
0	0.545601	0.77	0.46	0	0	Htra1
0	0.544715	0.748	0.433	0	0	Auts2
0	0.541305	0.306	0.145	0	0	Cilp
0	0.540897	0.622	0.454	0	0	Hsph1
0	0.538803	0.943	0.648	0	0	Selenom
0	0.535259	0.366	0.203	0	0	Sfrp1
0	0.534658	0.879	0.598	0	0	Vkorc1
0	0.533632	0.858	0.523	0	0	Lhfp
0	0.532565	0.954	0.849	0	0	Jun
0	0.527256	0.657	0.358	0	0	Prrx2
0	0.522313	0.931	0.587	0	0	Nbl1
0	0.514795	0.582	0.306	0	0	Gxylt2
0	0.510876	0.5	0.261	0	0	Map1b
0	0.509825	0.541	0.295	0	0	Zfp503
0	0.509758	0.371	0.146	0	0	Edil3
0	0.509716	0.593	0.302	0	0	Tmem119
0	0.508208	0.486	0.194	0	0	Mn1
0	0.507997	0.673	0.368	0	0	Ptgfrn
0	0.507434	0.404	0.172	0	0	Rasl11b
0	0.50566	0.709	0.535	0	0	Socs3
0	0.503966	0.893	0.656	0	0	Tceal9
0	0.502629	0.739	0.459	0	0	Ptprs
0	0.501209	0.423	0.208	0	0	Pamr1
0	0.501116	0.318	0.171	0	0	Ccn3
0	0.496775	0.93	0.584	0	0	Fstl1
0	0.496127	0.565	0.281	0	0	Mecom
0	0.496001	0.596	0.335	0	0	Cdk14
0	0.495321	0.759	0.485	0	0	Wwtr1
0	0.491721	0.703	0.42	0	0	Csrp2
0	0.491695	0.629	0.353	0	0	Socs2
0	0.488216	0.675	0.422	0	0	Pls3
0	0.486376	0.946	0.768	0	0	Rrbp1
0	0.48528	0.525	0.261	0	0	Ank2
0	0.481436	0.74	0.456	0	0	Ikbip
0	0.478832	0.713	0.443	0	0	Copz2
0	0.477575	0.878	0.638	0	0	Tmed3
0	0.47591	0.866	0.627	0	0	Kdelr2
0	0.475448	0.979	0.795	0	0	Laptm4a
0	0.475093	0.54	0.273	0	0	Bnc2
0	0.474061	0.402	0.17	0	0	Ssc5d
0	0.471332	0.619	0.399	0	0	Eln
0	0.470061	0.62	0.342	0	0	Cped1
0	0.469149	0.64	0.388	0	0	Gaa
0	0.466148	0.805	0.503	0	0	Snhg18
0	0.463933	0.462	0.203	0	0	Tcea3
0	0.463198	0.505	0.241	0	0	Dact3
0	0.456287	0.735	0.376	0	0	Cdkn1c
0	0.456146	0.755	0.509	0	0	Eva1b
0	0.455764	0.629	0.347	0	0	Matn2
0	0.454054	0.751	0.587	0	0	Klf4
0	0.453863	0.643	0.343	0	0	Olfml2b
0	0.452211	0.564	0.33	0	0	Nrp2
0	0.451767	0.921	0.581	0	0	Col6a2
0	0.451291	0.959	0.624	0	0	Col6a1
0	0.447664	0.8	0.587	0	0	Klf2
0	0.446642	0.415	0.177	0	0	Lrig3
0	0.445472	0.529	0.299	0	0	Meis2
0	0.444385	0.68	0.416	0	0	Cdc42bpa
0	0.443851	0.758	0.495	0	0	Txndc5
0	0.443691	0.736	0.472	0	0	Thra
0	0.443631	0.95	0.689	0	0	Lrp1
0	0.442921	0.618	0.361	0	0	Kdelr3
0	0.441792	0.566	0.321	0	0	Rgl1
0	0.441424	0.898	0.558	0	0	Ccdc80
0	0.440661	0.764	0.519	0	0	Ckap4
0	0.438665	0.785	0.555	0	0	Trps1
0	0.438444	0.985	0.92	0	0	Jund
0	0.438008	0.977	0.835	0	0	Gas5
0	0.434312	0.675	0.406	0	0	Col14a1
0	0.434005	0.499	0.261	0	0	Ghr
0	0.432431	0.583	0.329	0	0	Sspn
0	0.432266	0.721	0.413	0	0	Pdgfrb
0	0.432231	0.686	0.461	0	0	Sept11
0	0.431728	0.664	0.395	0	0	Vasn
0	0.431303	0.356	0.175	0	0	Aff3
0	0.430442	0.85	0.572	0	0	Ppic
0	0.428555	0.992	0.897	0	0	Gnas
0	0.423529	0.48	0.249	0	0	Ism1
0	0.423427	0.675	0.398	0	0	Lpar1
0	0.422951	0.93	0.686	0	0	Nenf
0	0.422662	0.712	0.414	0	0	Ddah2
0	0.422621	0.639	0.392	0	0	Mt2
0	0.421733	0.906	0.753	0	0	Mbnl1
0	0.421342	0.855	0.614	0	0	Cnpy2
0	0.420308	0.839	0.55	0	0	Fgfr1
0	0.418942	0.568	0.327	0	0	Chpf
0	0.416951	0.308	0.109	0	0	Daam2
0	0.416883	0.624	0.347	0	0	Clmp
0	0.415848	0.408	0.171	0	0	Zfp521
0	0.415483	0.386	0.232	0	0	Peg3
0	0.414352	0.475	0.305	0	0	Thbs1
0	0.413492	0.595	0.371	0	0	Gstm5
0	0.412901	0.636	0.399	0	0	Chd3
0	0.41221	0.49	0.233	0	0	Cd55
0	0.412015	0.332	0.142	0	0	Dnm3os
0	0.410976	0.286	0.093	0	0	Wnt5b
0	0.410678	0.324	0.106	0	0	Itga11
0	0.410671	0.484	0.253	0	0	Egfr
0	0.407867	0.585	0.376	0	0	Rin2
0	0.406574	0.644	0.407	0	0	Crtap
0	0.40545	0.456	0.23	0	0	Myo1d
0	0.40338	0.709	0.444	0	0	Gpx8
0	0.402077	0.478	0.274	0	0	Amotl2
0	0.401514	0.389	0.189	0	0	Gpc1
0	0.400729	0.56	0.316	0	0	Cdon
0	0.399359	0.433	0.228	0	0	Il33
0	0.399101	0.856	0.61	0	0	Calu
0	0.398143	0.506	0.266	0	0	Steap3
0	0.397913	0.595	0.354	0	0	Fam114a1
0	0.395693	0.749	0.501	0	0	Itgb5
0	0.395189	0.402	0.243	0	0	Gask1b
0	0.394848	0.568	0.334	0	0	Serf1
0	0.390569	0.588	0.351	0	0	Tm7sf3
0	0.390454	0.77	0.552	0	0	Id2
0	0.389839	0.338	0.188	0	0	Piezo2
0	0.389198	0.873	0.626	0	0	Cd302
0	0.388112	0.369	0.174	0	0	Nuak1
0	0.387543	0.591	0.352	0	0	Rab34
0	0.386903	0.651	0.439	0	0	Med13l
0	0.385905	0.281	0.093	0	0	Epha4
0	0.385493	0.873	0.628	0	0	Nfic
0	0.384914	0.375	0.149	0	0	Pth1r
0	0.384097	0.608	0.397	0	0	Nucb2
0	0.382644	0.564	0.377	0	0	Cald1
0	0.382535	0.844	0.607	0	0	Emp1
0	0.382255	0.281	0.083	0	0	Gng8
0	0.382169	0.932	0.611	0	0	Igfbp4
0	0.381926	0.775	0.518	0	0	Maged1
0	0.38098	0.707	0.479	0	0	Scpep1
0	0.380699	0.862	0.677	0	0	Slc38a2
0	0.380039	0.665	0.436	0	0	Tceal8
0	0.377521	0.765	0.499	0	0	Npdc1
0	0.37638	0.375	0.165	0	0	Sertad4
0	0.375022	0.685	0.421	0	0	Mrc2
0	0.373912	0.722	0.509	0	0	Prdx4
0	0.37346	0.865	0.454	0	0	Igfbp6
0	0.370028	0.626	0.409	0	0	Serpine2
0	0.369826	0.538	0.31	0	0	Arhgef25
0	0.369028	0.897	0.708	0	0	Sfr1
0	0.367839	0.668	0.412	0	0	Emilin1
0	0.367122	0.529	0.306	0	0	B3gnt9
0	0.36712	0.518	0.341	0	0	Hivep2
0	0.366877	0.561	0.312	0	0	Sdc1
0	0.366781	0.358	0.182	0	0	Svep1
0	0.366484	0.558	0.332	0	0	P3h4
0	0.364824	0.319	0.12	0	0	Fat4
0	0.363115	0.335	0.151	0	0	Pdzd2
0	0.362779	0.843	0.632	0	0	Arl1
0	0.362461	0.342	0.142	0	0	Calhm5
0	0.361841	0.335	0.147	0	0	Slc27a3
0	0.361667	0.433	0.23	0	0	Neo1
0	0.36137	0.489	0.275	0	0	Meis1
0	0.360696	0.837	0.607	0	0	Klf9
0	0.358954	0.338	0.141	0	0	Irs1
0	0.35857	0.682	0.44	0	0	Rcn1
0	0.358269	0.366	0.158	0	0	Zfp354c
0	0.357691	0.925	0.749	0	0	Arf4
0	0.354714	0.559	0.344	0	0	Palld
0	0.353941	0.667	0.452	0	0	Tnrc6c
0	0.353461	0.837	0.632	0	0	Hdlbp
0	0.353245	0.649	0.399	0	0	Dpysl3
0	0.352711	0.788	0.577	0	0	Rdx
0	0.352455	0.478	0.298	0	0	Tspan4
0	0.352145	0.614	0.384	0	0	Fkbp10
0	0.350128	0.912	0.721	0	0	Sec62
0	0.349995	0.47	0.26	0	0	Kirrel
0	0.349953	0.508	0.291	0	0	Smo
0	0.348174	0.63	0.396	0	0	Lamb2
0	0.344748	0.72	0.442	0	0	Dkk3
0	0.344381	0.803	0.574	0	0	Fcgrt
0	0.343128	0.426	0.244	0	0	Trabd2b
0	0.341626	0.527	0.356	0	0	Tsc22d2
0	0.341573	0.603	0.391	0	0	Syne1
0	0.341043	0.803	0.604	0	0	Kdelr1
0	0.339004	0.342	0.179	0	0	Plagl1
0	0.33892	0.544	0.342	0	0	Flrt2
0	0.335817	0.721	0.517	0	0	Lman1
0	0.335067	0.31	0.132	0	0	Foxg1
0	0.334246	0.52	0.319	0	0	Dnajc25
0	0.332226	0.838	0.626	0	0	Mt1
0	0.332129	0.31	0.132	0	0	Adarb1
0	0.331706	0.756	0.544	0	0	Ski
0	0.331319	0.578	0.367	0	0	Ttc28
0	0.329964	0.906	0.617	0	0	Timp3
0	0.329026	0.772	0.574	0	0	Ergic3
0	0.328963	0.712	0.505	0	0	Sec31a
0	0.328535	0.52	0.314	0	0	Ctsf
0	0.324202	0.609	0.418	0	0	Zfhx3
0	0.323962	0.79	0.582	0	0	Atraid
0	0.323515	0.572	0.404	0	0	Icam1
0	0.323505	0.569	0.361	0	0	Lix1l
0	0.323198	0.56	0.349	0	0	Bmpr1a
0	0.323085	0.494	0.286	0	0	Reck
0	0.322676	0.54	0.328	0	0	Sgce
0	0.322642	0.722	0.507	0	0	Ptov1
0	0.322202	0.453	0.265	0	0	Myo1e
0	0.321702	0.516	0.353	0	0	Tcf7l2
0	0.320616	0.435	0.271	0	0	Prss23
0	0.319958	0.457	0.262	0	0	Bace1
0	0.319008	0.347	0.164	0	0	Ncam1
0	0.318431	0.943	0.77	0	0	Tmem59
0	0.318405	0.818	0.618	0	0	Dap
0	0.318324	0.532	0.331	0	0	Rbfox2
0	0.317507	0.757	0.574	0	0	Runx1
0	0.31646	0.334	0.158	0	0	Podn
0	0.31641	0.349	0.185	0	0	Srpx
0	0.315778	0.359	0.173	0	0	Wfdc1
0	0.314738	0.43	0.254	0	0	4931406P16Rik
0	0.314377	0.598	0.376	0	0	Cbx6
0	0.312952	0.704	0.408	0	0	Adamts2
0	0.31127	0.375	0.205	0	0	Nr1d2
0	0.310055	0.943	0.762	0	0	App
0	0.309906	0.548	0.378	0	0	Dnajb4
0	0.309544	0.808	0.563	0	0	Nfia
0	0.309291	0.722	0.515	0	0	Wls
0	0.309101	0.493	0.293	0	0	Sh3d19
0	0.308634	0.355	0.205	0	0	Cemip2
0	0.308449	0.611	0.385	0	0	Emp2
0	0.306974	1	0.996	0	0	Tpt1
0	0.306107	0.298	0.115	0	0	Cacna1g
0	0.304955	0.414	0.219	0	0	Slc7a2
0	0.304928	0.621	0.421	0	0	Esyt2
0	0.303853	0.939	0.699	0	0	Tcf4
0	0.303815	0.362	0.201	0	0	Phldb2
0	0.303642	0.636	0.415	0	0	Actn1
0	0.303227	0.468	0.289	0	0	Rnd3
0	0.302861	0.275	0.135	0	0	Scube1
0	0.302379	0.347	0.169	0	0	Nfatc4
0	0.299006	0.42	0.238	0	0	Myo10
0	0.297826	0.959	0.822	0	0	Calm2
0	0.297462	0.541	0.308	0	0	Thbs3
0	0.296442	0.806	0.612	0	0	Dnajc3
0	0.296251	0.845	0.579	0	0	Tsc22d1
0	0.295898	0.461	0.271	0	0	Mylip
0	0.29566	0.43	0.264	0	0	Mettl1
0	0.294947	0.651	0.465	0	0	Kcnq1ot1
0	0.294589	0.629	0.413	0	0	Ryk
0	0.293902	0.398	0.212	0	0	Fkbp11
0	0.292947	0.425	0.246	0	0	Slc39a13
0	0.290828	0.325	0.17	0	0	Fgf7
0	0.289261	0.948	0.765	0	0	Lmna
0	0.28862	0.413	0.234	0	0	2310022B05Rik
0	0.288041	0.279	0.128	0	0	Eya4
0	0.287471	0.505	0.311	0	0	Gpx7
0	0.28545	0.588	0.408	0	0	Tulp4
0	0.284694	0.407	0.233	0	0	Fkbp14
0	0.283029	0.649	0.452	0	0	Golim4
0	0.282665	0.763	0.576	0	0	Ssr2
0	0.282433	0.989	0.817	0	0	Cd63
0	0.28215	0.513	0.321	0	0	Spats2l
0	0.281507	0.726	0.539	0	0	Glg1
0	0.281387	0.629	0.448	0	0	Ttc3
0	0.281165	0.271	0.124	0	0	Trib2
0	0.280175	0.32	0.154	0	0	Pcdh18
0	0.278888	0.72	0.486	0	0	Fermt2
0	0.278448	0.476	0.315	0	0	Ing1
0	0.278312	0.998	0.927	0	0	Cst3
0	0.278097	0.78	0.567	0	0	Hspb1
0	0.276988	0.501	0.325	0	0	Tmem263
0	0.274867	0.339	0.177	0	0	Slit2
0	0.274139	0.611	0.415	0	0	Smpdl3a
0	0.273602	0.708	0.53	0	0	Pik3r1
0	0.273592	0.257	0.112	0	0	Kcnma1
0	0.273576	0.501	0.283	0	0	Itga1
0	0.273553	0.738	0.555	0	0	2900097C17Rik
0	0.271827	0.372	0.2	0	0	Zfp651
0	0.271546	0.783	0.594	0	0	Selenos
0	0.271169	0.586	0.409	0	0	P4ha1
0	0.270971	0.572	0.395	0	0	Pofut2
0	0.26971	0.489	0.318	0	0	Rhoq
0	0.268795	0.909	0.747	0	0	Krtcap2
0	0.268282	0.484	0.296	0	0	Sulf1
0	0.268092	0.531	0.371	0	0	Luzp1
0	0.26743	0.695	0.518	0	0	Lrpap1
0	0.266966	0.983	0.864	0	0	Ppib
0	0.26656	0.372	0.206	0	0	Tmem47
0	0.266242	0.368	0.211	0	0	Fat1
0	0.265932	0.451	0.288	0	0	Plod1
0	0.265552	0.902	0.74	0	0	Tmed9
0	0.265546	0.574	0.393	0	0	Mbtps1
0	0.264891	0.639	0.463	0	0	Comt
0	0.264639	0.741	0.403	0	0	Apod
0	0.264252	0.936	0.803	0	0	mt-Nd3
0	0.26412	0.602	0.399	0	0	Clstn1
0	0.263445	0.742	0.549	0	0	Ypel3
0	0.263327	0.261	0.121	0	0	Csgalnact1
0	0.262957	0.688	0.511	0	0	Foxn3
0	0.262185	0.508	0.334	0	0	Tmed1
0	0.262116	0.762	0.58	0	0	Atxn7l3b
0	0.26185	0.633	0.446	0	0	Igf2r
0	0.261705	0.551	0.385	0	0	H1f0
0	0.261602	0.858	0.703	0	0	mt-Nd4l
0	0.261326	0.277	0.119	0	0	Cys1
0	0.2611	0.602	0.394	0	0	Phlda3
0	0.260932	0.793	0.479	0	0	C1s1
0	0.260658	0.289	0.149	0	0	Tef
0	0.260648	0.68	0.501	0	0	Slc39a1
0	0.260551	0.755	0.42	0	0	Fbln1
0	0.260163	0.424	0.253	0	0	C1qtnf6
0	0.2599	0.487	0.331	0	0	Synpo
0	0.259422	0.458	0.271	0	0	Creb3l1
0	0.259283	0.658	0.418	0	0	Dab2
0	0.258739	0.686	0.505	0	0	Cenpb
0	0.257943	0.542	0.364	0	0	Efemp2
0	0.257894	0.762	0.544	0	0	Tgfbr2
0	0.257181	0.669	0.47	0	0	Nav1
0	0.257144	0.334	0.181	0	0	Hoxb4
0	0.256734	0.526	0.352	0	0	Dse
0	0.256599	0.563	0.393	0	0	Tmem165
0	0.256431	0.484	0.316	0	0	Lpgat1
0	0.256247	0.271	0.124	0	0	Sorcs2
0	0.255743	0.43	0.273	0	0	Zcchc14
0	0.255732	0.335	0.181	0	0	Adgra3
0	0.255281	0.446	0.28	0	0	Trp53i13
0	0.255203	0.361	0.21	0	0	Glis2
0	0.254981	0.426	0.267	0	0	Sec23a
0	0.254306	0.327	0.195	0	0	Mgat5
0	0.254081	0.485	0.325	0	0	Wwc2
0	0.253879	0.994	0.714	0	0	Igfbp7
0	0.253846	0.264	0.135	0	0	Kazald1
0	0.253581	0.8	0.613	0	0	Morf4l2
0	0.253153	0.976	0.73	0	0	Zbtb20
0	0.253071	0.426	0.276	0	0	Kifap3
0	0.252517	0.39	0.235	0	0	Dsel
0	0.252335	0.288	0.147	0	0	Fzd7
0	0.251798	0.401	0.247	0	0	Tspan6
0	0.251707	0.259	0.102	0	0	Podxl2
0	0.251367	0.736	0.565	0	0	Fuca1
0	0.250887	0.456	0.291	0	0	Casc4
0	0.250559	0.633	0.444	0	0	Rcn2
0	0.250124	0.875	0.708	0	0	Tubb5
4.54838e-292	0.346069	0.587	0.432	1.01706e-287	0	Gadd45g
1.69306e-283	0.422729	0.266	0.15	3.78585e-279	0	Npnt
1.98846e-282	0.269332	0.442	0.303	4.44638e-278	0	Mpp6
8.90896e-239	0.430773	0.272	0.162	1.99213e-234	0	Ccn5
4.28472e-233	0.464108	0.656	0.537	9.58106e-229	0	Dnajb1
4.68101e-219	0.274309	0.514	0.386	1.04672e-214	0	Bag3
1.00444e-215	0.425616	0.322	0.215	2.24602e-211	0	Slc5a3
3.37048e-201	0.296231	0.482	0.353	7.53674e-197	0	Hes1
4.09898e-200	0.264422	0.925	0.841	9.16572e-196	0	Hsp90aa1
4.03651e-148	0.305675	0.296	0.203	9.02604e-144	0	Gpc3
0	2.48365	0.934	0.273	0	1	Aqp1
0	2.44458	0.897	0.375	0	1	Eln
0	2.07405	0.579	0.067	0	1	Col23a1
0	1.75882	0.945	0.541	0	1	Plpp3
0	1.7455	0.561	0.168	0	1	Igfbp3
0	1.74359	0.937	0.419	0	1	Fbln1
0	1.7118	0.789	0.293	0	1	Vcan
0	1.71061	0.976	0.606	0	1	Nbl1
0	1.70537	0.566	0.105	0	1	Fmo2
0	1.62726	0.978	0.628	0	1	Igfbp4
0	1.55881	0.977	0.628	0	1	Timp3
0	1.46533	0.931	0.526	0	1	Pbx1
0	1.4521	0.256	0.016	0	1	Hhip
0	1.3982	0.773	0.298	0	1	Crispld2
0	1.39146	0.886	0.39	0	1	Rbp1
0	1.32083	0.851	0.386	0	1	Mfap4
0	1.29299	0.784	0.279	0	1	Cxcl12
0	1.28513	0.817	0.385	0	1	C4b
0	1.26293	0.955	0.643	0	1	Pmepa1
0	1.25778	0.532	0.1	0	1	Ccl19
0	1.24783	0.753	0.196	0	1	C1qtnf7
0	1.24389	0.876	0.409	0	1	Apod
0	1.22736	0.999	0.845	0	1	Gsn
0	1.21651	0.858	0.361	0	1	Pdgfra
0	1.20352	0.963	0.55	0	1	Colec12
0	1.19791	0.511	0.118	0	1	Spon1
0	1.18873	0.537	0.098	0	1	Ptgfr
0	1.18752	0.907	0.486	0	1	C3
0	1.1726	0.858	0.398	0	1	Cdh11
0	1.16966	0.501	0.109	0	1	Vegfd
0	1.16864	0.452	0.145	0	1	Ccn5
0	1.16707	0.289	0.043	0	1	Pappa2
0	1.16165	0.983	0.587	0	1	Mmp2
0	1.15675	0.76	0.308	0	1	Vcam1
0	1.14192	0.729	0.252	0	1	Ltbp1
0	1.13076	0.472	0.121	0	1	Dkk2
0	1.097	0.61	0.15	0	1	Slit2
0	1.09653	0.929	0.381	0	1	Dpt
0	1.09483	0.546	0.224	0	1	Gdf10
0	1.06051	0.722	0.231	0	1	Ism1
0	1.05921	0.929	0.45	0	1	Rarres2
0	1.05381	0.643	0.262	0	1	Cfb
0	1.03962	0.946	0.581	0	1	Il11ra1
0	1.02518	0.993	0.745	0	1	Zbtb20
0	1.01983	0.965	0.639	0	1	Nfib
0	1.00296	0.907	0.642	0	1	Aldh2
0	0.982406	0.817	0.393	0	1	Cpq
0	0.97011	0.516	0.091	0	1	Adh7
0	0.962676	0.643	0.234	0	1	Sned1
0	0.96041	1	0.759	0	1	Mgp
0	0.953765	0.756	0.372	0	1	Camk2n1
0	0.941743	0.952	0.567	0	1	Ltbp4
0	0.934163	0.551	0.177	0	1	Ntrk2
0	0.925746	0.652	0.198	0	1	Ednra
0	0.914168	0.499	0.065	0	1	Tbx4
0	0.913005	0.417	0.035	0	1	Tmem132c
0	0.910311	0.567	0.155	0	1	Mylk
0	0.900352	0.393	0.052	0	1	Aox3
0	0.892119	0.774	0.344	0	1	Nrp1
0	0.878072	0.435	0.073	0	1	Col4a5
0	0.873157	0.602	0.242	0	1	Sparcl1
0	0.871747	0.893	0.617	0	1	Nupr1
0	0.86809	0.438	0.077	0	1	Adamts15
0	0.867718	0.705	0.335	0	1	Adamts5
0	0.865092	0.771	0.338	0	1	Cygb
0	0.86283	0.333	0.062	0	1	Hsd11b1
0	0.854079	0.609	0.183	0	1	Tspan11
0	0.850649	0.825	0.466	0	1	Twsg1
0	0.848044	0.789	0.386	0	1	Fzd1
0	0.844921	0.616	0.28	0	1	Col15a1
0	0.842909	0.722	0.279	0	1	Mecom
0	0.839468	0.947	0.538	0	1	Bicc1
0	0.823268	0.762	0.36	0	1	Lama4
0	0.82079	0.493	0.093	0	1	Tbx2
0	0.817707	0.583	0.176	0	1	Osr2
0	0.809479	0.858	0.443	0	1	Dkk3
0	0.807757	0.904	0.548	0	1	Plxdc2
0	0.806751	0.73	0.3	0	1	Lamb1
0	0.804713	0.959	0.482	0	1	Mfap5
0	0.801681	0.746	0.384	0	1	Fbln5
0	0.797283	0.936	0.664	0	1	Oat
0	0.797235	0.973	0.711	0	1	Tcf4
0	0.79429	0.405	0.068	0	1	Aldh3a1
0	0.786594	0.715	0.321	0	1	Rbms3
0	0.784632	0.511	0.129	0	1	Cdo1
0	0.782376	0.994	0.747	0	1	Ifitm3
0	0.780817	0.772	0.375	0	1	Htra3
0	0.777849	0.803	0.423	0	1	Pdgfrb
0	0.773974	0.441	0.212	0	1	Serpina3n
0	0.773086	0.994	0.829	0	1	Cd63
0	0.769258	0.786	0.388	0	1	C1ra
0	0.759769	0.816	0.51	0	1	Itgb5
0	0.757203	0.983	0.533	0	1	Serping1
0	0.755109	0.317	0.019	0	1	Cdh4
0	0.749065	0.357	0.057	0	1	Sema5a
0	0.748406	0.885	0.588	0	1	Ppic
0	0.747361	0.581	0.276	0	1	Arrdc3
0	0.746048	0.592	0.203	0	1	Cgnl1
0	0.743304	0.629	0.295	0	1	Cpxm1
0	0.743234	0.804	0.472	0	1	Tcf12
0	0.74294	0.666	0.314	0	1	Gxylt2
0	0.73949	0.559	0.191	0	1	Rnf144a
0	0.739332	0.756	0.366	0	1	Prrx2
0	0.737124	0.766	0.381	0	1	Mfap2
0	0.736333	0.663	0.314	0	1	Spats2l
0	0.730614	0.442	0.155	0	1	Efemp1
0	0.724786	0.585	0.255	0	1	Myh10
0	0.723926	0.723	0.406	0	1	Cpxm2
0	0.723566	0.913	0.485	0	1	C1s1
0	0.720886	0.345	0.059	0	1	Filip1
0	0.720221	0.364	0.14	0	1	Spon2
0	0.718838	0.48	0.122	0	1	Twist2
0	0.717708	0.847	0.401	0	1	Col14a1
0	0.71422	0.844	0.573	0	1	Tmem176a
0	0.712025	0.973	0.646	0	1	Col6a1
0	0.706896	0.999	0.717	0	1	Bgn
0	0.705299	0.932	0.635	0	1	Cd302
0	0.701433	0.86	0.414	0	1	Mgst1
0	0.700984	0.811	0.415	0	1	Adamts2
0	0.699405	0.313	0.039	0	1	Tnfrsf19
0	0.694414	0.615	0.296	0	1	Clec3b
0	0.694262	0.909	0.51	0	1	Ogn
0	0.690187	0.843	0.447	0	1	Loxl1
0	0.688278	0.547	0.212	0	1	Spry1
0	0.686207	0.998	0.734	0	1	Igfbp7
0	0.681582	0.378	0.064	0	1	Ccbe1
0	0.680688	0.399	0.05	0	1	Robo2
0	0.6791	0.991	0.759	0	1	Ctsl
0	0.677588	0.94	0.572	0	1	Col6a3
0	0.676006	0.311	0.058	0	1	Grem2
0	0.67119	0.401	0.115	0	1	Nkd2
0	0.670623	0.712	0.371	0	1	Fzd2
0	0.669478	0.823	0.517	0	1	Eva1b
0	0.669472	0.795	0.467	0	1	Nav1
0	0.667561	0.49	0.291	0	1	Ltbp2
0	0.665337	0.936	0.604	0	1	Col6a2
0	0.663804	0.922	0.557	0	1	Fbn1
0	0.661827	0.467	0.212	0	1	Lbh
0	0.661051	0.944	0.622	0	1	Mxra8
0	0.660671	0.699	0.355	0	1	Zcchc24
0	0.65742	0.796	0.452	0	1	Mxra7
0	0.654926	0.911	0.665	0	1	Eid1
0	0.652099	0.826	0.506	0	1	Gas6
0	0.635623	0.88	0.654	0	1	Tmem176b
0	0.633799	0.945	0.566	0	1	Aebp1
0	0.63299	0.779	0.453	0	1	Svil
0	0.629611	0.574	0.262	0	1	Plat
0	0.627723	0.916	0.64	0	1	Nfic
0	0.62753	0.965	0.666	0	1	Selenom
0	0.626519	0.806	0.477	0	1	Htra1
0	0.62623	0.379	0.095	0	1	Pappa
0	0.622151	0.388	0.094	0	1	Plekha6
0	0.620128	0.759	0.43	0	1	Mrc2
0	0.619491	0.451	0.148	0	1	Mme
0	0.617896	0.654	0.291	0	1	Ablim1
0	0.617456	0.583	0.25	0	1	Abca8a
0	0.617156	0.583	0.242	0	1	Lama2
0	0.616743	0.678	0.354	0	1	Cped1
0	0.616198	0.97	0.705	0	1	Lrp1
0	0.615373	0.375	0.044	0	1	Prdm6
0	0.611469	0.755	0.407	0	1	Lpar1
0	0.609618	0.797	0.469	0	1	Sdc2
0	0.606493	0.847	0.547	0	1	Tgfbr2
0	0.60512	0.944	0.686	0	1	Sptbn1
0	0.605075	0.801	0.417	0	1	Nid1
0	0.601652	0.579	0.232	0	1	Il1r1
0	0.601577	0.399	0.119	0	1	Gm17167
0	0.60027	0.327	0.102	0	1	Ndnf
0	0.599832	0.302	0.144	0	1	Rspo3
0	0.599222	0.917	0.595	0	1	Rnase4
0	0.595153	0.666	0.371	0	1	Cyth3
0	0.595019	0.982	0.695	0	1	Nfix
0	0.594394	0.65	0.315	0	1	Tmem119
0	0.58317	0.461	0.146	0	1	Fmo1
0	0.582184	0.896	0.544	0	1	Abi3bp
0	0.577736	0.48	0.178	0	1	H6pd
0	0.577707	0.665	0.336	0	1	Add3
0	0.576985	0.41	0.152	0	1	Vldlr
0	0.5765	0.978	0.692	0	1	Nedd4
0	0.575999	0.625	0.331	0	1	Poglut3
0	0.572368	0.698	0.389	0	1	Sod3
0	0.572003	0.846	0.519	0	1	Snhg18
0	0.570196	0.431	0.127	0	1	F2r
0	0.568976	0.687	0.38	0	1	Cbx6
0	0.568897	0.716	0.382	0	1	Ddr2
0	0.56211	0.71	0.393	0	1	Twist1
0	0.561372	0.265	0.06	0	1	Tnfsf13b
0	0.559371	0.359	0.069	0	1	Dchs2
0	0.557421	0.712	0.431	0	1	Smarca2
0	0.553094	0.798	0.456	0	1	Scara3
0	0.547845	0.821	0.54	0	1	Ctsk
0	0.544744	0.682	0.388	0	1	Olfml3
0	0.541295	0.695	0.402	0	1	Zeb1
0	0.540892	0.752	0.448	0	1	Rcn1
0	0.540298	0.768	0.533	0	1	Atp1b3
0	0.538772	0.473	0.197	0	1	Phldb2
0	0.538362	0.691	0.404	0	1	Pdgfrl
0	0.535909	0.739	0.424	0	1	Tgfbr3
0	0.531788	0.834	0.538	0	1	Ccnd2
0	0.530185	0.364	0.101	0	1	Rspo1
0	0.528652	0.674	0.411	0	1	Man2a1
0	0.52771	0.629	0.345	0	1	Flrt2
0	0.526655	0.635	0.36	0	1	Asap1
0	0.526549	0.865	0.546	0	1	Lhfp
0	0.525518	0.599	0.322	0	1	Slc48a1
0	0.525306	0.518	0.257	0	1	Adamts10
0	0.523577	0.61	0.319	0	1	Tead1
0	0.523417	0.317	0.066	0	1	Hmgcs2
0	0.523302	0.686	0.381	0	1	Ar
0	0.522258	0.719	0.426	0	1	Scarf2
0	0.520033	0.263	0.074	0	1	Faim2
0	0.519724	0.996	0.8	0	1	Lgals1
0	0.518973	0.382	0.162	0	1	Cp
0	0.517481	0.392	0.115	0	1	Cacna1g
0	0.517333	0.79	0.461	0	1	Tgfb3
0	0.517207	0.305	0.137	0	1	Mmp3
0	0.515097	0.558	0.236	0	1	Heg1
0	0.51456	0.726	0.365	0	1	Fbln2
0	0.511269	0.866	0.573	0	1	Nfia
0	0.510234	0.69	0.394	0	1	Fhl1
0	0.509209	0.939	0.766	0	1	Zfp36l1
0	0.509112	0.665	0.361	0	1	Clmp
0	0.504931	0.769	0.48	0	1	P3h3
0	0.504914	0.442	0.155	0	1	Gstt1
0	0.502466	0.42	0.126	0	1	Tmem204
0	0.500717	0.438	0.171	0	1	Gpr153
0	0.498349	0.461	0.164	0	1	Tbx3
0	0.497744	0.687	0.39	0	1	Emp2
0	0.497709	0.422	0.19	0	1	Jcad
0	0.497435	0.625	0.396	0	1	Lox
0	0.496651	0.784	0.521	0	1	Wls
0	0.495912	0.608	0.327	0	1	Cdon
0	0.49476	0.385	0.15	0	1	Syn3
0	0.49361	0.719	0.463	0	1	Camk2d
0	0.491299	0.548	0.263	0	1	Dclk1
0	0.491249	0.404	0.154	0	1	Ptprd
0	0.48965	0.371	0.142	0	1	Tmcc3
0	0.489142	0.42	0.175	0	1	Fez1
0	0.486502	0.654	0.369	0	1	Tnfsf12
0	0.485961	0.266	0.067	0	1	Ces2g
0	0.485243	0.79	0.533	0	1	Pten
0	0.484477	0.537	0.274	0	1	Lrrk1
0	0.483459	0.672	0.365	0	1	Itgbl1
0	0.482715	0.835	0.527	0	1	Gpm6b
0	0.480724	0.741	0.48	0	1	Epb41l2
0	0.480501	0.993	0.789	0	1	Cd81
0	0.480186	0.989	0.596	0	1	Serpinf1
0	0.479096	0.749	0.418	0	1	Pdpn
0	0.478984	0.723	0.372	0	1	Cd34
0	0.478904	0.766	0.487	0	1	Thra
0	0.478764	0.989	0.807	0	1	Laptm4a
0	0.476514	0.688	0.397	0	1	Adk
0	0.476143	0.372	0.136	0	1	Khdrbs3
0	0.475897	0.861	0.545	0	1	Ecm1
0	0.475833	0.461	0.196	0	1	Runx1t1
0	0.47552	0.85	0.62	0	1	Dnajc3
0	0.475081	0.596	0.325	0	1	Atf5
0	0.474996	0.842	0.532	0	1	Hspg2
0	0.470292	0.318	0.075	0	1	Ces1d
0	0.470151	0.817	0.542	0	1	Ltbp3
0	0.469853	0.883	0.624	0	1	Calu
0	0.469172	0.37	0.143	0	1	Pi15
0	0.468797	0.419	0.173	0	1	Ralgds
0	0.467585	0.945	0.63	0	1	Rcn3
0	0.466768	0.394	0.135	0	1	Phactr1
0	0.465833	0.994	0.787	0	1	Timp2
0	0.464758	0.96	0.605	0	1	Fstl1
0	0.464579	0.445	0.174	0	1	Wfdc1
0	0.464168	0.695	0.42	0	1	Ryk
0	0.462602	0.829	0.615	0	1	Cebpd
0	0.459888	0.36	0.121	0	1	Angpt1
0	0.45491	0.567	0.291	0	1	Reck
0	0.454661	0.55	0.282	0	1	Meis1
0	0.453899	0.991	0.712	0	1	Serpinh1
0	0.452214	0.585	0.314	0	1	B3gnt9
0	0.452179	0.379	0.167	0	1	Hmcn1
0	0.452044	0.578	0.329	0	1	Synpo
0	0.451324	0.514	0.261	0	1	Afdn
0	0.448686	0.614	0.355	0	1	Prxl2c
0	0.446551	0.464	0.246	0	1	Gask1b
0	0.445459	0.738	0.405	0	1	Dpysl3
0	0.445075	0.783	0.51	0	1	Txndc5
0	0.444617	0.272	0.068	0	1	Fgf10
0	0.443946	0.6	0.379	0	1	Ptn
0	0.443765	0.819	0.541	0	1	Il6st
0	0.44343	0.333	0.098	0	1	Vgll3
0	0.443256	0.59	0.33	0	1	Pros1
0	0.442945	0.268	0.051	0	1	Itga8
0	0.440696	0.708	0.454	0	1	Pdlim2
0	0.438866	0.599	0.35	0	1	Sh3pxd2a
0	0.438031	0.692	0.397	0	1	Phlda3
0	0.437714	0.618	0.351	0	1	Palld
0	0.436558	0.411	0.188	0	1	Svep1
0	0.435783	0.552	0.297	0	1	C1qtnf2
0	0.435293	0.823	0.488	0	1	Islr
0	0.432862	0.882	0.618	0	1	Klf9
0	0.432561	0.801	0.395	0	1	Col4a1
0	0.432387	0.562	0.298	0	1	Gnb4
0	0.429682	0.72	0.474	0	1	Gng12
0	0.425781	0.595	0.319	0	1	Anpep
0	0.425484	0.413	0.183	0	1	Gata6
0	0.425071	0.432	0.198	0	1	Hoxa5
0	0.424721	0.598	0.335	0	1	Sgce
0	0.419006	0.369	0.147	0	1	Fam20a
0	0.418146	0.947	0.707	0	1	Id3
0	0.417753	0.504	0.3	0	1	Mdk
0	0.416838	0.969	0.819	0	1	Hsp90b1
0	0.415401	0.327	0.08	0	1	Gnai1
0	0.414854	0.526	0.271	0	1	Kank2
0	0.413602	0.649	0.399	0	1	Fam129a
0	0.411073	0.447	0.213	0	1	Shisa4
0	0.410962	0.993	0.918	0	1	mt-Nd2
0	0.410818	0.538	0.317	0	1	Tshz2
0	0.410214	0.527	0.297	0	1	Kctd10
0	0.40948	0.761	0.527	0	1	Lman1
0	0.409135	0.468	0.233	0	1	Pdzrn3
0	0.40899	0.421	0.179	0	1	Foxf1
0	0.404366	0.353	0.118	0	1	Adamtsl5
0	0.404112	0.38	0.141	0	1	Wnt5a
0	0.403504	0.616	0.377	0	1	Ttc28
0	0.402658	0.758	0.524	0	1	Atp2a2
0	0.402122	0.888	0.672	0	1	Ifi27
0	0.400739	0.405	0.168	0	1	Adgra2
0	0.398909	0.901	0.673	0	1	Hmgn1
0	0.398656	0.781	0.538	0	1	Ppp1r2
0	0.397833	0.272	0.057	0	1	Lnx1
0	0.396929	0.502	0.299	0	1	Nrep
0	0.396487	0.616	0.369	0	1	Lix1l
0	0.395946	0.512	0.277	0	1	Creb3l1
0	0.395862	0.99	0.845	0	1	Ahnak
0	0.394713	0.659	0.397	0	1	Parva
0	0.394244	0.408	0.194	0	1	Lrrc17
0	0.390958	0.572	0.344	0	1	Setbp1
0	0.389882	0.448	0.201	0	1	Rbpms
0	0.389695	0.752	0.481	0	1	Mmp14
0	0.389686	0.634	0.424	0	1	Scarb2
0	0.388451	0.349	0.166	0	1	Crlf1
0	0.388252	0.509	0.259	0	1	Pxdn
0	0.387658	0.946	0.702	0	1	Nenf
0	0.387341	0.796	0.482	0	1	Antxr1
0	0.386338	0.306	0.083	0	1	Arhgap28
0	0.384277	0.729	0.488	0	1	Arhgef12
0	0.383141	0.873	0.633	0	1	Mtch1
0	0.382969	0.685	0.392	0	1	Lamc1
0	0.38183	0.729	0.467	0	1	Pkd2
0	0.381142	0.78	0.552	0	1	Ctdsp2
0	0.379758	0.79	0.515	0	1	Npdc1
0	0.379589	0.46	0.252	0	1	Osmr
0	0.377958	0.954	0.78	0	1	Rrbp1
0	0.377209	0.45	0.25	0	1	Rev3l
0	0.376841	0.467	0.23	0	1	Gulp1
0	0.376572	0.523	0.294	0	1	Bnc2
0	0.375915	0.362	0.138	0	1	Olfml1
0	0.375652	0.541	0.314	0	1	Meis2
0	0.375245	0.737	0.522	0	1	Ralbp1
0	0.374755	0.382	0.205	0	1	Ccn4
0	0.372902	0.46	0.262	0	1	Akr7a5
0	0.372735	0.281	0.097	0	1	Ms4a4d
0	0.371118	0.384	0.18	0	1	Pcdh7
0	0.370991	0.432	0.211	0	1	Glis2
0	0.370653	0.292	0.08	0	1	Fblim1
0	0.369819	0.733	0.507	0	1	Slc39a1
0	0.369268	0.611	0.346	0	1	Igsf10
0	0.369171	0.456	0.224	0	1	Tmem64
0	0.368172	0.561	0.336	0	1	Zbtb4
0	0.368166	0.627	0.399	0	1	Mbtps1
0	0.368057	0.732	0.52	0	1	Lrrc58
0	0.367656	0.343	0.14	0	1	Rhou
0	0.367582	0.643	0.416	0	1	Cbx5
0	0.367581	0.679	0.429	0	1	Emilin1
0	0.365637	0.563	0.323	0	1	Arhgef25
0	0.36403	0.28	0.126	0	1	Osr1
0	0.363927	0.858	0.569	0	1	Fgfr1
0	0.363427	0.485	0.26	0	1	Mir100hg
0	0.363061	0.706	0.432	0	1	Csrp1
0	0.361574	0.555	0.336	0	1	Chpt1
0	0.361244	0.853	0.651	0	1	Ybx3
0	0.360284	0.635	0.421	0	1	Nbeal1
0	0.359661	0.322	0.132	0	1	Ntn1
0	0.359486	0.634	0.394	0	1	Plpp1
0	0.359358	0.84	0.494	0	1	Tm4sf1
0	0.359143	0.51	0.293	0	1	Tpst1
0	0.358343	0.995	0.946	0	1	mt-Cytb
0	0.358065	0.628	0.393	0	1	Mir99ahg
0	0.356947	0.561	0.299	0	1	Sulf1
0	0.356726	0.944	0.778	0	1	Cd47
0	0.356417	0.345	0.146	0	1	Hoxb3
0	0.356229	0.276	0.097	0	1	Bmp4
0	0.355773	0.995	0.874	0	1	Ifitm2
0	0.355606	0.855	0.534	0	1	Cfh
0	0.354586	0.612	0.366	0	1	Rab34
0	0.354065	0.458	0.241	0	1	2310022B05Rik
0	0.353265	0.95	0.774	0	1	App
0	0.352462	0.462	0.25	0	1	Plscr4
0	0.352025	0.265	0.061	0	1	Aox1
0	0.351966	0.747	0.539	0	1	Rex1bd
0	0.350889	0.286	0.106	0	1	Wnt5b
0	0.350036	0.359	0.176	0	1	Fgf7
0	0.349897	0.941	0.614	0	1	Col5a2
0	0.349617	0.717	0.483	0	1	Ptprs
0	0.349031	0.317	0.107	0	1	Prickle2
0	0.34849	0.544	0.348	0	1	Chpf
0	0.346474	0.63	0.393	0	1	Amotl1
0	0.346344	0.739	0.461	0	1	Celf2
0	0.346111	0.417	0.198	0	1	Sfrp2
0	0.345987	0.575	0.269	0	1	Cd248
0	0.345847	0.921	0.734	0	1	Sec62
0	0.345389	0.467	0.248	0	1	Sgcb
0	0.345356	0.732	0.449	0	1	Axl
0	0.345088	0.723	0.504	0	1	Mxd4
0	0.344437	0.375	0.194	0	1	Tspan5
0	0.344121	0.474	0.244	0	1	Ak3
0	0.343059	0.874	0.586	0	1	Pmp22
0	0.343033	0.468	0.243	0	1	Adamts1
0	0.342832	0.487	0.272	0	1	Bace1
0	0.341267	0.406	0.21	0	1	Bmp2
0	0.34069	0.672	0.467	0	1	Tnrc6c
0	0.34045	0.796	0.589	0	1	Atxn7l3b
0	0.340229	0.261	0.062	0	1	Fendrr
0	0.339984	0.68	0.436	0	1	Dag1
0	0.339458	0.885	0.677	0	1	Zfp36l2
0	0.339088	0.35	0.153	0	1	Arhgef7
0	0.336156	0.769	0.564	0	1	2900097C17Rik
0	0.334762	0.53	0.318	0	1	Acap2
0	0.332889	0.798	0.591	0	1	Rdx
0	0.332369	0.282	0.103	0	1	Wnt9a
0	0.330223	0.558	0.342	0	1	Rbfox2
0	0.330063	0.348	0.142	0	1	Nkd1
0	0.329615	0.499	0.298	0	1	Rnd3
0	0.32919	0.956	0.81	0	1	mt-Nd3
0	0.328132	0.482	0.278	0	1	St3gal4
0	0.328111	0.938	0.738	0	1	Egr1
0	0.326886	0.941	0.736	0	1	Slc25a4
0	0.326439	0.484	0.294	0	1	Trio
0	0.325954	0.997	0.962	0	1	mt-Atp6
0	0.325453	0.721	0.461	0	1	Rhoj
0	0.325401	0.577	0.362	0	1	Bmpr1a
0	0.324774	0.718	0.506	0	1	Lpp
0	0.324744	0.413	0.21	0	1	Hacd4
0	0.32459	0.978	0.84	0	1	Selenow
0	0.324517	0.931	0.755	0	1	Lamp2
0	0.324219	0.494	0.279	0	1	Cacna2d1
0	0.323084	0.741	0.523	0	1	Gem
0	0.322252	0.583	0.371	0	1	Plin3
0	0.321946	0.311	0.091	0	1	Sept4
0	0.32155	0.363	0.2	0	1	Rflnb
0	0.321232	0.507	0.295	0	1	Casc4
0	0.32098	0.767	0.535	0	1	Pik3r1
0	0.320883	0.447	0.253	0	1	Oxr1
0	0.320648	0.586	0.38	0	1	Tmem106b
0	0.320242	0.866	0.586	0	1	Cavin3
0	0.319308	0.402	0.11	0	1	Plvap
0	0.318753	0.55	0.35	0	1	Cnn2
0	0.318343	0.551	0.352	0	1	Dnajc10
0	0.31819	0.997	0.964	0	1	mt-Co3
0	0.318093	0.25	0.054	0	1	Aspa
0	0.317858	0.265	0.082	0	1	Axin2
0	0.317387	0.746	0.55	0	1	Glg1
0	0.316364	0.404	0.208	0	1	Zfp651
0	0.316301	0.695	0.497	0	1	Scpep1
0	0.316282	0.658	0.457	0	1	Ttc3
0	0.315287	0.701	0.498	0	1	Hp1bp3
0	0.315076	0.272	0.095	0	1	Cachd1
0	0.315012	0.394	0.187	0	1	Dact1
0	0.314067	0.648	0.45	0	1	Smc1a
0	0.3125	0.565	0.357	0	1	Add1
0	0.312096	0.628	0.397	0	1	Ptgfrn
0	0.311934	0.402	0.227	0	1	Igsf3
0	0.310886	0.523	0.305	0	1	Smo
0	0.310783	0.504	0.283	0	1	Acvrl1
0	0.310671	0.507	0.325	0	1	Lpgat1
0	0.310474	0.282	0.106	0	1	Rdh10
0	0.310403	0.633	0.431	0	1	Ctbp1
0	0.310382	0.588	0.376	0	1	Scd2
0	0.310371	0.475	0.274	0	1	Phactr2
0	0.309979	0.311	0.135	0	1	Fat4
0	0.309773	0.483	0.274	0	1	Ephx1
0	0.309487	0.998	0.692	0	1	Col3a1
0	0.309345	0.48	0.259	0	1	Snrk
0	0.307261	0.798	0.605	0	1	Pura
0	0.306521	0.484	0.311	0	1	Acaa2
0	0.305974	0.549	0.365	0	1	Sel1l
0	0.30564	0.95	0.794	0	1	Pdia3
0	0.305593	0.28	0.091	0	1	Lrig1
0	0.305368	0.356	0.194	0	1	Ccnd1
0	0.304868	0.685	0.47	0	1	Comt
0	0.304569	0.769	0.561	0	1	Tapbp
0	0.303695	0.453	0.245	0	1	Map3k20
0	0.303123	0.592	0.395	0	1	Prrc2b
0	0.302358	0.538	0.333	0	1	Slc16a2
0	0.301001	0.299	0.118	0	1	Gypc
0	0.299473	0.276	0.077	0	1	Rad51b
0	0.298546	0.845	0.657	0	1	Itm2c
0	0.297092	0.862	0.632	0	1	Map1lc3a
0	0.296926	0.429	0.223	0	1	Pamr1
0	0.296586	0.309	0.14	0	1	Dock4
0	0.296548	0.993	0.935	0	1	mt-Nd4
0	0.296535	0.483	0.295	0	1	Acadsb
0	0.295444	0.428	0.237	0	1	Mpv17
0	0.295407	0.456	0.275	0	1	Ro60
0	0.295006	0.874	0.527	0	1	Col5a1
0	0.294611	0.852	0.647	0	1	Arl1
0	0.293069	0.527	0.335	0	1	Sec24d
0	0.292948	0.858	0.7	0	1	Micos10
0	0.292622	0.446	0.265	0	1	Evi5
0	0.291097	0.84	0.647	0	1	Hdlbp
0	0.290676	0.934	0.761	0	1	Arf4
0	0.290237	0.417	0.224	0	1	Dapk1
0	0.290049	0.582	0.385	0	1	Rab12
0	0.289963	0.65	0.452	0	1	Bmpr2
0	0.289847	0.603	0.411	0	1	Gaa
0	0.289366	0.639	0.435	0	1	Ccser2
0	0.289028	0.759	0.559	0	1	Ski
0	0.288503	0.429	0.208	0	1	Mettl7a1
0	0.288362	0.303	0.147	0	1	Steap4
0	0.287767	0.292	0.113	0	1	Vegfc
0	0.287732	0.403	0.213	0	1	Syne2
0	0.287708	0.596	0.411	0	1	Ubr5
0	0.287483	0.477	0.241	0	1	Gas7
0	0.287396	0.45	0.266	0	1	Hdgfl3
0	0.287338	0.371	0.191	0	1	Adamtsl3
0	0.287313	0.577	0.392	0	1	Cpne3
0	0.287247	0.311	0.142	0	1	Gpsm2
0	0.28668	0.557	0.307	0	1	Nr2f2
0	0.286305	0.437	0.256	0	1	Dnm1
0	0.285788	0.573	0.374	0	1	Fam114a1
0	0.284795	0.255	0.093	0	1	Gria3
0	0.284161	0.467	0.276	0	1	Kirrel
0	0.28369	0.362	0.14	0	1	Iigp1
0	0.283547	0.732	0.537	0	1	Gsk3b
0	0.282762	0.415	0.238	0	1	Snap47
0	0.282624	0.667	0.464	0	1	Golim4
0	0.282349	0.382	0.203	0	1	Rhobtb3
0	0.280366	0.585	0.338	0	1	Ehd2
0	0.279681	0.473	0.284	0	1	Arap1
0	0.279613	0.691	0.477	0	1	Mprip
0	0.278947	0.55	0.352	0	1	Sspn
0	0.277695	0.809	0.59	0	1	Fcgrt
0	0.277483	0.65	0.455	0	1	Tmod3
0	0.277119	0.655	0.443	0	1	Pls3
0	0.276927	0.532	0.347	0	1	Ssbp3
0	0.27657	0.35	0.177	0	1	Pard3b
0	0.275729	0.721	0.527	0	1	Lrpap1
0	0.275408	0.376	0.21	0	1	Adcy7
0	0.273147	0.369	0.197	0	1	Nectin3
0	0.272704	0.306	0.134	0	1	Atrnl1
0	0.271837	0.37	0.184	0	1	Nnmt
0	0.271328	0.536	0.343	0	1	Tmed1
0	0.269344	0.312	0.14	0	1	Tceal3
0	0.269089	0.315	0.154	0	1	Fads1
0	0.268499	0.258	0.111	0	1	Acvr2a
0	0.267598	0.332	0.164	0	1	Abhd8
0	0.264488	0.648	0.439	0	1	Cdc42bpa
0	0.264163	0.366	0.188	0	1	Syt11
0	0.264039	0.535	0.34	0	1	Nckap1
0	0.263853	0.34	0.173	0	1	Tfpi
0	0.263742	0.345	0.171	0	1	Ptprg
0	0.263363	0.411	0.243	0	1	Dsel
0	0.263023	0.427	0.258	0	1	Smad5
0	0.263013	0.332	0.159	0	1	Dync2li1
0	0.262962	0.269	0.09	0	1	Abcc9
0	0.261986	0.324	0.168	0	1	Cc2d2a
0	0.261575	0.698	0.471	0	1	Sntb2
0	0.260595	0.334	0.164	0	1	Pcdh18
0	0.259333	0.313	0.159	0	1	Map1a
0	0.259104	0.726	0.531	0	1	Pttg1ip
0	0.258664	0.338	0.171	0	1	Lrrc32
0	0.257706	0.354	0.197	0	1	Vps13c
0	0.257331	0.42	0.241	0	1	Tbc1d2b
0	0.257294	0.438	0.259	0	1	Arhgap29
0	0.256887	0.329	0.167	0	1	Gpc4
0	0.256874	0.422	0.252	0	1	Aldh7a1
0	0.256815	0.693	0.438	0	1	Ddah2
0	0.255507	0.475	0.296	0	1	Ssbp2
0	0.254999	0.904	0.732	0	1	Pebp1
0	0.254885	0.373	0.165	0	1	Inhba
0	0.254446	0.423	0.253	0	1	Arhgef40
0	0.254054	0.842	0.633	0	1	Cnpy2
0	0.253668	0.448	0.268	0	1	Dact3
0	0.251965	0.619	0.411	0	1	Clstn1
0	0.251905	0.286	0.134	0	1	Tmtc1
0	0.251866	0.519	0.296	0	1	Itga1
0	0.251155	0.927	0.712	0	1	Cyb5a
0	0.250573	0.38	0.202	0	1	Cbr3
0	0.250214	0.956	0.817	0	1	Hmgb1
0	0.250121	0.998	0.636	0	1	Col1a1
0	0.250024	0.316	0.163	0	1	Map4k3
3.01763e-307	0.262691	0.427	0.258	6.74773e-303	1	Rai14
3.08803e-307	0.259751	0.452	0.277	6.90514e-303	1	Tgfb1i1
3.97371e-305	0.358786	0.727	0.514	8.88561e-301	1	Phlda1
9.65161e-303	0.264903	0.741	0.561	2.1582e-298	1	Macf1
3.98361e-301	0.252542	0.501	0.323	8.90775e-297	1	Ing1
2.25317e-299	0.258075	0.659	0.463	5.03831e-295	1	Klf7
2.68394e-298	0.297088	0.816	0.642	6.00155e-294	1	Mtdh
8.13081e-294	0.253957	0.365	0.212	1.81813e-289	1	Tacc2
8.15147e-290	0.272789	0.707	0.527	1.82275e-285	1	Ash1l
7.51056e-287	0.269064	0.614	0.437	1.67944e-282	1	Dnajc1
1.80246e-285	0.261024	0.788	0.579	4.03047e-281	1	Fndc3b
1.93072e-285	0.25092	0.572	0.393	4.31727e-281	1	Stt3b
5.96046e-282	0.254838	0.702	0.525	1.33282e-277	1	Pcnp
8.014e-282	0.288512	0.458	0.297	1.79201e-277	1	Cat
1.99847e-281	0.271621	0.517	0.342	4.46879e-277	1	1700025G04Rik
4.75444e-281	0.256351	0.721	0.538	1.06314e-276	1	Tram1
1.66538e-280	0.262378	0.658	0.483	3.72395e-276	1	Cd164
5.55558e-280	0.299128	0.763	0.592	1.24228e-275	1	Tmem167
1.52664e-278	0.281264	0.596	0.407	3.41372e-274	1	Syne1
1.0901e-276	0.256256	0.492	0.323	2.43758e-272	1	Mga
4.56282e-271	0.267842	0.737	0.564	1.02029e-266	1	Atrx
2.65999e-270	0.295573	0.629	0.432	5.948e-266	1	H2-T23
4.10259e-269	0.272044	0.572	0.394	9.1738e-265	1	H1f0
8.01814e-269	0.266104	0.6	0.428	1.79294e-264	1	Phip
7.33821e-267	0.256692	0.374	0.22	1.6409e-262	1	Etv1
1.16109e-264	0.26156	0.494	0.319	2.59631e-260	1	Zfp503
2.07864e-264	0.255895	0.59	0.416	4.64804e-260	1	Itpripl2
6.86987e-261	0.250702	0.657	0.479	1.53617e-256	1	Hook3
1.24314e-257	0.286703	0.956	0.827	2.77979e-253	1	Calr
1.06315e-256	0.256485	0.947	0.697	2.3773e-252	1	Dcn
4.11142e-255	0.262202	0.38	0.234	9.19355e-251	1	Daam1
9.94574e-245	0.260654	0.61	0.446	2.22397e-240	1	Golgb1
1.18335e-236	0.269656	0.872	0.71	2.64609e-232	1	Pdia6
1.43863e-234	0.251787	0.468	0.314	3.21692e-230	1	Tns3
1.6483e-227	0.275581	0.599	0.42	3.68576e-223	1	Boc
2.22194e-220	0.272423	0.541	0.386	4.96848e-216	1	Cpd
1.66696e-214	0.267633	0.371	0.231	3.72749e-210	1	Thbd
6.20245e-198	0.587857	0.497	0.352	1.38693e-193	1	Igfbp5
4.09127e-188	0.28423	0.289	0.171	9.14849e-184	1	Scara5
2.0778e-141	0.259974	0.293	0.188	4.64616e-137	1	Pcolce2
6.72603e-136	0.485308	0.675	0.558	1.50401e-131	1	Ccn1
1.64024e-106	0.296331	0.919	0.814	3.66774e-102	1	Hspa1b
4.80603e-86	0.272719	0.891	0.805	1.07468e-81	1	Hspa1a
0	2.8641	0.631	0.059	0	2	Sfrp4
0	2.77291	0.723	0.168	0	2	Pi16
0	2.53583	0.964	0.252	0	2	Clec3b
0	2.41268	0.904	0.19	0	2	Tnxb
0	2.13726	0.973	0.379	0	2	Dpt
0	2.12715	0.959	0.474	0	2	Igfbp6
0	2.101	0.894	0.492	0	2	C3
0	2.00395	0.995	0.535	0	2	Serping1
0	1.97214	0.948	0.345	0	2	Cd34
0	1.90194	0.49	0.133	0	2	Cilp
0	1.86113	0.999	0.695	0	2	Col3a1
0	1.8071	0.916	0.376	0	2	Ebf1
0	1.7591	0.832	0.172	0	2	Entpd2
0	1.75373	0.932	0.394	0	2	Col14a1
0	1.73353	1	0.847	0	2	Gsn
0	1.71262	0.72	0.186	0	2	Ly6c1
0	1.65597	0.635	0.18	0	2	Sfrp1
0	1.622	0.882	0.327	0	2	Cygb
0	1.61768	0.962	0.538	0	2	Pcolce
0	1.61203	0.733	0.251	0	2	Cd248
0	1.55817	0.546	0.347	0	2	Igfbp5
0	1.54559	0.878	0.348	0	2	Fbln2
0	1.53162	0.801	0.31	0	2	Postn
0	1.52251	0.924	0.522	0	2	Ly6a
0	1.51134	0.981	0.483	0	2	Mfap5
0	1.48279	0.725	0.365	0	2	Gpx3
0	1.4815	0.943	0.484	0	2	C1s1
0	1.46415	0.63	0.167	0	2	Gpc3
0	1.44905	0.753	0.252	0	2	Tppp3
0	1.42663	0.486	0.164	0	2	Pcolce2
0	1.40382	0.37	0.038	0	2	Ccl11
0	1.39282	0.757	0.23	0	2	Abca8a
0	1.38733	0.596	0.131	0	2	Scara5
0	1.38494	0.722	0.186	0	2	Itih5
0	1.38174	0.749	0.342	0	2	Angptl1
0	1.37403	0.894	0.432	0	2	Gas1
0	1.37053	0.947	0.571	0	2	Ltbp4
0	1.36784	0.851	0.368	0	2	Htra3
0	1.35906	0.978	0.605	0	2	Fstl1
0	1.33988	0.517	0.146	0	2	Fbln7
0	1.32955	0.71	0.207	0	2	Il33
0	1.32499	0.965	0.591	0	2	Rnase4
0	1.31205	0.916	0.54	0	2	Ecm1
0	1.31058	0.949	0.569	0	2	Aebp1
0	1.309	1	0.692	0	2	Dcn
0	1.30714	0.938	0.452	0	2	Rarres2
0	1.29721	0.991	0.599	0	2	Serpinf1
0	1.27467	0.781	0.252	0	2	Medag
0	1.23751	0.88	0.483	0	2	Islr
0	1.22513	0.847	0.414	0	2	Nid1
0	1.22046	0.718	0.293	0	2	Fndc1
0	1.21287	0.555	0.142	0	2	Tmem100
0	1.20083	0.605	0.238	0	2	Cd55
0	1.18253	0.72	0.401	0	2	C4b
0	1.17878	0.552	0.093	0	2	Ace
0	1.17829	0.864	0.411	0	2	Adamts2
0	1.16556	0.79	0.294	0	2	Thbs3
0	1.13882	0.516	0.179	0	2	Ackr3
0	1.13818	0.91	0.561	0	2	Fbn1
0	1.13037	0.644	0.218	0	2	Mmp23
0	1.12285	0.672	0.223	0	2	Heg1
0	1.12109	0.935	0.638	0	2	Serpinb6a
0	1.10885	0.988	0.629	0	2	Igfbp4
0	1.10744	0.998	0.706	0	2	Col1a2
0	1.09484	0.565	0.111	0	2	Slit3
0	1.05232	0.922	0.523	0	2	Col5a1
0	1.05217	0.783	0.432	0	2	Csrp2
0	1.04825	0.51	0.098	0	2	Cyp1b1
0	1.04258	0.9	0.428	0	2	Fbln1
0	1.03674	0.483	0.148	0	2	Lbp
0	1.03232	0.808	0.374	0	2	Bmp1
0	1.01883	0.997	0.639	0	2	Col1a1
0	1.01254	0.442	0.065	0	2	Lgi2
0	0.99576	0.789	0.384	0	2	Fhl1
0	0.994857	0.62	0.209	0	2	Plac8
0	0.98	0.816	0.371	0	2	Pdgfra
0	0.978563	0.849	0.42	0	2	Ddah2
0	0.977188	0.802	0.429	0	2	Igf1
0	0.974241	0.935	0.532	0	2	Aspn
0	0.963362	0.604	0.307	0	2	Cxcl12
0	0.960573	0.864	0.503	0	2	Gas6
0	0.959554	0.799	0.389	0	2	C1ra
0	0.959249	0.871	0.416	0	2	Mgst1
0	0.941681	0.787	0.444	0	2	Axl
0	0.939479	0.475	0.101	0	2	Osr1
0	0.930238	0.745	0.38	0	2	Ddr2
0	0.925372	0.699	0.364	0	2	Man1a
0	0.923003	0.472	0.127	0	2	Spon2
0	0.904003	0.888	0.572	0	2	Nfia
0	0.902198	0.502	0.138	0	2	Akap12
0	0.893294	0.675	0.3	0	2	Tshz2
0	0.8922	0.461	0.164	0	2	Ccn3
0	0.892084	0.875	0.446	0	2	Loxl1
0	0.889224	0.612	0.26	0	2	Prss23
0	0.886097	0.514	0.113	0	2	Ebf2
0	0.878987	0.994	0.789	0	2	Timp2
0	0.876188	0.627	0.239	0	2	Sulf2
0	0.872328	0.629	0.281	0	2	Col15a1
0	0.867732	0.394	0.163	0	2	Efemp1
0	0.864903	0.496	0.111	0	2	Fzd4
0	0.864098	0.753	0.386	0	2	Lamc1
0	0.863461	0.312	0.044	0	2	Dpep1
0	0.860724	0.566	0.302	0	2	Ugdh
0	0.859067	0.879	0.534	0	2	Cfh
0	0.852224	0.772	0.35	0	2	Olfml2b
0	0.847769	0.816	0.403	0	2	Rbp1
0	0.846441	0.962	0.701	0	2	Nenf
0	0.846199	0.739	0.329	0	2	Add3
0	0.840703	0.289	0.025	0	2	Hmcn2
0	0.835319	0.355	0.169	0	2	Sema3c
0	0.830698	0.638	0.268	0	2	Steap3
0	0.827921	0.368	0.036	0	2	Opcml
0	0.813209	0.728	0.402	0	2	Lamb2
0	0.812398	0.423	0.132	0	2	Steap4
0	0.810741	0.961	0.593	0	2	Mmp2
0	0.809844	0.948	0.688	0	2	Sptbn1
0	0.808426	0.519	0.105	0	2	Scn7a
0	0.807283	0.693	0.308	0	2	Anpep
0	0.804241	0.987	0.761	0	2	Ctsl
0	0.799465	0.559	0.276	0	2	Cfb
0	0.797017	0.912	0.653	0	2	Tmed3
0	0.796104	0.67	0.292	0	2	Ablim1
0	0.793763	0.64	0.363	0	2	Ugp2
0	0.788797	0.761	0.383	0	2	Sod3
0	0.788631	0.646	0.346	0	2	Adamts5
0	0.785821	0.804	0.468	0	2	Nav1
0	0.78523	0.984	0.832	0	2	S100a10
0	0.783193	0.6	0.261	0	2	Plat
0	0.782641	0.99	0.808	0	2	Crip1
0	0.781894	0.404	0.063	0	2	Lrrn4cl
0	0.778662	0.689	0.362	0	2	Matn2
0	0.778021	0.666	0.318	0	2	Atf5
0	0.772669	0.499	0.211	0	2	Creb5
0	0.771432	0.99	0.715	0	2	Serpinh1
0	0.766627	0.904	0.583	0	2	Cavin3
0	0.754558	0.49	0.134	0	2	Slfn5
0	0.748075	0.386	0.053	0	2	Adgrd1
0	0.747519	0.891	0.552	0	2	Plpp3
0	0.743408	0.683	0.415	0	2	Ifi27l2a
0	0.735004	0.308	0.07	0	2	C2
0	0.73465	0.977	0.614	0	2	Lum
0	0.733864	0.334	0.082	0	2	Abcc9
0	0.73361	0.645	0.4	0	2	Tent5a
0	0.733117	0.759	0.436	0	2	Lima1
0	0.732756	0.749	0.41	0	2	Lpar1
0	0.727197	0.846	0.543	0	2	Cavin1
0	0.726185	0.904	0.68	0	2	S100a13
0	0.712977	0.922	0.667	0	2	Tuba1a
0	0.711756	0.301	0.037	0	2	Col6a6
0	0.711056	0.957	0.67	0	2	Selenom
0	0.708988	0.818	0.453	0	2	Celf2
0	0.705598	0.975	0.649	0	2	Col6a1
0	0.699635	0.875	0.621	0	2	Vkorc1
0	0.698884	0.415	0.139	0	2	Pi15
0	0.693062	0.631	0.36	0	2	Zfp703
0	0.691621	0.813	0.554	0	2	Tgfbr2
0	0.690714	0.649	0.348	0	2	Fam102b
0	0.684962	0.736	0.385	0	2	Ptgfrn
0	0.681519	0.999	0.943	0	2	S100a6
0	0.679685	0.826	0.48	0	2	Antxr1
0	0.677513	0.626	0.241	0	2	Col5a3
0	0.677013	0.994	0.749	0	2	Ifitm3
0	0.669741	0.576	0.349	0	2	Smoc2
0	0.667784	0.56	0.248	0	2	Lama2
0	0.66109	0.982	0.847	0	2	Ahnak
0	0.660424	0.917	0.636	0	2	Rcn3
0	0.657215	0.545	0.253	0	2	Sparcl1
0	0.651652	0.478	0.231	0	2	Fst
0	0.64759	0.688	0.375	0	2	Ahnak2
0	0.647556	0.793	0.482	0	2	Htra1
0	0.647327	0.46	0.183	0	2	Svep1
0	0.647094	0.558	0.235	0	2	Loxl2
0	0.643402	0.752	0.43	0	2	S100a16
0	0.6431	0.771	0.456	0	2	Rhoj
0	0.64228	0.35	0.075	0	2	Qpct
0	0.641136	0.55	0.264	0	2	Antxr2
0	0.640776	0.758	0.549	0	2	Ppp1r14b
0	0.637344	0.381	0.085	0	2	Ms4a4d
0	0.635639	0.487	0.135	0	2	Emilin2
0	0.63369	0.727	0.409	0	2	Dpysl3
0	0.632828	0.733	0.426	0	2	Vat1
0	0.626162	0.766	0.458	0	2	Gpx8
0	0.622315	0.761	0.465	0	2	Sntb2
0	0.62225	0.385	0.075	0	2	Aoc3
0	0.620439	0.942	0.606	0	2	Col6a2
0	0.618779	0.438	0.162	0	2	Dbn1
0	0.618323	0.645	0.333	0	2	Rbms3
0	0.614557	0.751	0.478	0	2	Sdc2
0	0.613818	0.444	0.248	0	2	Anxa3
0	0.612788	0.473	0.179	0	2	Nsg1
0	0.611761	0.599	0.326	0	2	Gxylt2
0	0.60891	0.499	0.176	0	2	Ssc5d
0	0.607561	0.957	0.709	0	2	Lrp1
0	0.605433	0.455	0.262	0	2	Sned1
0	0.602043	0.378	0.126	0	2	Ntn1
0	0.601894	0.711	0.438	0	2	Dpysl2
0	0.600269	0.601	0.33	0	2	Cdon
0	0.599836	0.504	0.214	0	2	Dapk1
0	0.599733	0.554	0.275	0	2	Lysmd2
0	0.599383	0.278	0.091	0	2	Pcsk6
0	0.598756	0.77	0.48	0	2	Fkbp7
0	0.597587	0.606	0.295	0	2	Sulf1
0	0.596806	0.633	0.317	0	2	Lamb1
0	0.593823	0.545	0.205	0	2	Filip1l
0	0.589266	0.439	0.246	0	2	Gfpt2
0	0.58494	0.92	0.596	0	2	Selenop
0	0.582939	0.478	0.209	0	2	Serpina3n
0	0.57931	0.409	0.162	0	2	Podn
0	0.576552	0.914	0.578	0	2	Col6a3
0	0.576481	0.549	0.277	0	2	Mast4
0	0.576216	0.902	0.642	0	2	Cd302
0	0.573707	0.662	0.415	0	2	Man2a1
0	0.573374	0.842	0.587	0	2	Fcgrt
0	0.572646	0.847	0.565	0	2	Fkbp9
0	0.572487	0.991	0.905	0	2	Gnas
0	0.567068	0.739	0.452	0	2	Pdlim2
0	0.566934	0.404	0.187	0	2	Dact1
0	0.563145	0.442	0.223	0	2	Thbd
0	0.562753	0.965	0.827	0	2	Anxa2
0	0.553997	0.952	0.615	0	2	Col5a2
0	0.553254	0.933	0.713	0	2	Cyb5a
0	0.55226	0.446	0.175	0	2	Nnmt
0	0.55099	0.89	0.632	0	2	Mtch1
0	0.549762	0.47	0.219	0	2	Pamr1
0	0.549546	0.34	0.118	0	2	Bmper
0	0.549188	0.299	0.128	0	2	Pcsk5
0	0.547858	0.489	0.217	0	2	Ndn
0	0.547686	0.559	0.264	0	2	Dclk1
0	0.545113	0.609	0.295	0	2	Ramp2
0	0.542083	0.969	0.695	0	2	Nedd4
0	0.541995	0.575	0.317	0	2	Gpx7
0	0.537953	0.961	0.658	0	2	Fn1
0	0.53723	0.422	0.196	0	2	Tnfaip6
0	0.5365	0.459	0.182	0	2	Epdr1
0	0.535739	0.894	0.586	0	2	Ccdc80
0	0.533488	0.481	0.186	0	2	Gda
0	0.533201	0.449	0.153	0	2	Lpl
0	0.53272	0.482	0.234	0	2	Nox4
0	0.530782	0.322	0.15	0	2	Wnt5a
0	0.530515	0.836	0.536	0	2	Hspg2
0	0.529898	0.811	0.61	0	2	Manf
0	0.527088	0.465	0.188	0	2	Lrrc17
0	0.525535	0.61	0.343	0	2	Grb10
0	0.52062	0.295	0.059	0	2	Naalad2
0	0.520347	0.614	0.383	0	2	Maged2
0	0.518353	0.886	0.627	0	2	Marcks
0	0.515746	0.767	0.54	0	2	Crip2
0	0.514856	0.329	0.105	0	2	Abca8b
0	0.512622	0.762	0.366	0	2	Cald1
0	0.510917	0.641	0.374	0	2	Frmd6
0	0.50964	0.62	0.368	0	2	Efemp2
0	0.508101	0.681	0.431	0	2	Snx18
0	0.5077	0.574	0.303	0	2	Slc1a5
0	0.507375	0.561	0.3	0	2	Sh3d19
0	0.507365	0.489	0.234	0	2	Fyn
0	0.506231	0.398	0.192	0	2	Srpx
0	0.501376	0.867	0.595	0	2	Il11ra1
0	0.500292	0.482	0.259	0	2	C1qtnf6
0	0.498466	0.297	0.139	0	2	Mmp3
0	0.49787	0.43	0.17	0	2	Tmod2
0	0.49627	0.863	0.569	0	2	Meg3
0	0.495638	0.978	0.847	0	2	Anxa5
0	0.49554	0.338	0.113	0	2	AW551984
0	0.494088	0.651	0.378	0	2	Lama4
0	0.492593	0.437	0.254	0	2	Il1r1
0	0.490199	0.989	0.803	0	2	Lgals1
0	0.483173	0.89	0.549	0	2	Bicc1
0	0.483008	0.62	0.369	0	2	Clmp
0	0.482727	0.455	0.222	0	2	Mn1
0	0.482486	0.981	0.874	0	2	Ppib
0	0.482429	0.796	0.546	0	2	Il6st
0	0.481175	0.415	0.171	0	2	Fgf7
0	0.476555	0.818	0.562	0	2	Plxdc2
0	0.476486	0.336	0.098	0	2	Pcdh19
0	0.475903	0.431	0.209	0	2	Slc43a3
0	0.475671	0.963	0.821	0	2	Hsp90b1
0	0.47283	0.715	0.464	0	2	Copz2
0	0.471075	0.857	0.649	0	2	Ostc
0	0.470938	0.376	0.172	0	2	Meox2
0	0.461179	0.987	0.737	0	2	Igfbp7
0	0.460267	0.252	0.044	0	2	1700019D03Rik
0	0.458135	0.724	0.487	0	2	Rras
0	0.456775	0.976	0.841	0	2	Selenow
0	0.456653	0.865	0.589	0	2	Pmp22
0	0.455043	0.717	0.485	0	2	Epb41l2
0	0.45354	0.269	0.066	0	2	Arhgap20
0	0.453356	0.405	0.162	0	2	Gstt1
0	0.451671	0.981	0.781	0	2	Tmsb10
0	0.45087	0.385	0.16	0	2	C1qtnf1
0	0.449382	0.406	0.213	0	2	Tspan11
0	0.449117	0.941	0.796	0	2	Pdia3
0	0.449022	0.787	0.588	0	2	Ergic3
0	0.447808	0.913	0.633	0	2	Mt1
0	0.446204	0.926	0.757	0	2	Krtcap2
0	0.445636	0.398	0.127	0	2	Ifi204
0	0.445384	0.89	0.593	0	2	Prrx1
0	0.445362	0.679	0.468	0	2	Itm2a
0	0.44271	0.427	0.223	0	2	Fkbp11
0	0.440484	0.357	0.118	0	2	Gprc5b
0	0.438279	0.547	0.324	0	2	Rhoq
0	0.438027	0.315	0.109	0	2	Dcbld2
0	0.436269	0.708	0.403	0	2	Mt2
0	0.434301	0.645	0.405	0	2	Phlda3
0	0.433167	0.411	0.175	0	2	Xdh
0	0.433136	0.998	0.948	0	2	Itm2b
0	0.42893	0.76	0.521	0	2	Npdc1
0	0.428519	0.357	0.175	0	2	Acp5
0	0.425279	0.736	0.549	0	2	Myadm
0	0.424561	0.533	0.287	0	2	Angptl2
0	0.423461	0.33	0.106	0	2	Hic1
0	0.422232	0.703	0.529	0	2	Prdx4
0	0.419699	0.736	0.463	0	2	Mxra7
0	0.414457	0.559	0.356	0	2	Rian
0	0.413696	0.762	0.556	0	2	Dpm3
0	0.413146	0.75	0.517	0	2	Txndc5
0	0.412605	0.553	0.343	0	2	Slc38a10
0	0.411101	0.325	0.105	0	2	Clip4
0	0.408381	0.485	0.272	0	2	Egfr
0	0.407925	0.38	0.183	0	2	Fez1
0	0.40654	0.254	0.057	0	2	Gm10115
0	0.40535	0.541	0.301	0	2	C1qtnf2
0	0.405121	0.35	0.141	0	2	Rhou
0	0.403791	0.804	0.622	0	2	Rpn2
0	0.402517	0.787	0.603	0	2	Ddost
0	0.40091	0.389	0.181	0	2	Angptl4
0	0.400574	0.461	0.231	0	2	Thy1
0	0.400223	0.325	0.158	0	2	Galnt15
0	0.397337	0.411	0.222	0	2	Dram1
0	0.397106	0.613	0.393	0	2	Ar
0	0.394896	0.292	0.084	0	2	Klhl13
0	0.393878	0.424	0.223	0	2	St3gal2
0	0.393233	0.613	0.413	0	2	Nucb2
0	0.393142	0.878	0.71	0	2	Pdia6
0	0.3927	0.452	0.256	0	2	Trip10
0	0.392519	0.469	0.258	0	2	Cmtm3
0	0.391906	0.594	0.385	0	2	Kdelr3
0	0.390777	0.375	0.154	0	2	Palm
0	0.390275	0.692	0.499	0	2	Scpep1
0	0.389729	0.687	0.459	0	2	Rcn1
0	0.389504	0.931	0.615	0	2	Nbl1
0	0.388131	0.816	0.626	0	2	Dnajc3
0	0.387984	0.854	0.63	0	2	Calu
0	0.387549	0.524	0.314	0	2	Oaf
0	0.387251	0.985	0.89	0	2	Nme2
0	0.386381	0.643	0.316	0	2	Vcan
0	0.38635	0.819	0.525	0	2	Ogn
0	0.385531	0.921	0.647	0	2	Nfib
0	0.383995	0.657	0.467	0	2	Golim4
0	0.383635	0.535	0.312	0	2	Dtnbp1
0	0.382816	0.797	0.617	0	2	Smim14
0	0.381854	0.727	0.49	0	2	Ecm2
0	0.381614	0.373	0.168	0	2	Ang
0	0.380725	0.982	0.792	0	2	Cd81
0	0.380398	0.595	0.372	0	2	Zcchc24
0	0.379946	0.512	0.315	0	2	Aida
0	0.379571	0.614	0.268	0	2	Gstm2
0	0.378816	0.584	0.374	0	2	Fam114a1
0	0.377448	0.456	0.256	0	2	P4ha2
0	0.376691	0.353	0.124	0	2	Cdc42ep2
0	0.376338	0.481	0.283	0	2	Creb3l1
0	0.375912	0.413	0.227	0	2	Arhgap21
0	0.37584	0.745	0.553	0	2	Ndufv3
0	0.375378	0.813	0.555	0	2	Lhfp
0	0.374905	0.257	0.075	0	2	Ifi205
0	0.374753	0.447	0.254	0	2	Plscr4
0	0.374609	0.398	0.211	0	2	Spsb1
0	0.374073	0.975	0.81	0	2	Laptm4a
0	0.374049	0.84	0.635	0	2	Cnpy2
0	0.373854	0.691	0.437	0	2	Apod
0	0.373837	0.703	0.465	0	2	Svil
0	0.372811	0.323	0.138	0	2	Mustn1
0	0.371542	0.35	0.154	0	2	Gpnmb
0	0.370176	0.998	0.762	0	2	Sparc
0	0.370082	0.522	0.292	0	2	Fap
0	0.368366	0.643	0.433	0	2	Tns1
0	0.368291	0.288	0.098	0	2	Bdh2
0	0.367875	0.458	0.242	0	2	Carhsp1
0	0.3676	0.93	0.781	0	2	Cd47
0	0.363425	0.899	0.711	0	2	Anxa1
0	0.362212	0.779	0.596	0	2	Sar1a
0	0.360878	0.744	0.561	0	2	Tmem256
0	0.360543	0.999	0.951	0	2	Rps4x
0	0.358672	0.833	0.649	0	2	Hdlbp
0	0.352388	0.763	0.581	0	2	Pnp
0	0.351769	0.959	0.701	0	2	Nfix
0	0.351702	0.514	0.318	0	2	Iah1
0	0.35086	0.996	0.88	0	2	Vim
0	0.350049	0.508	0.314	0	2	Cpxm1
0	0.346197	0.834	0.655	0	2	Ybx3
0	0.346054	0.377	0.198	0	2	Sfxn1
0	0.345506	0.865	0.572	0	2	Fxyd1
0	0.34454	0.852	0.628	0	2	Grn
0	0.343563	0.737	0.566	0	2	Cast
0	0.342254	0.586	0.372	0	2	Nrp1
0	0.341868	0.58	0.374	0	2	B4galt1
0	0.341723	0.559	0.374	0	2	Tm7sf3
0	0.339979	0.695	0.49	0	2	Hexb
0	0.339905	0.658	0.48	0	2	Hook3
0	0.338276	0.353	0.185	0	2	Pcdh7
0	0.338264	0.712	0.526	0	2	Mcrip1
0	0.337874	0.462	0.231	0	2	Tubb2b
0	0.337681	0.288	0.116	0	2	Adamtsl4
0	0.333924	0.99	0.94	0	2	Serf2
0	0.333533	0.869	0.691	0	2	P4hb
0	0.332295	0.324	0.142	0	2	Stxbp6
0	0.33156	0.279	0.103	0	2	L3hypdh
0	0.329516	0.744	0.563	0	2	Ski
0	0.329425	0.529	0.346	0	2	Poglut3
0	0.329257	0.948	0.829	0	2	Calr
0	0.328719	0.74	0.559	0	2	Ctdsp2
0	0.327566	0.437	0.248	0	2	Gas7
0	0.327338	0.583	0.385	0	2	Dhrs7
0	0.32665	0.267	0.122	0	2	Tcf21
0	0.32564	0.428	0.244	0	2	Sigmar1
0	0.324722	0.302	0.142	0	2	Rgma
0	0.323733	0.922	0.74	0	2	Slc25a4
0	0.323567	0.885	0.724	0	2	Sfr1
0	0.322999	0.864	0.697	0	2	Swi5
0	0.322884	0.376	0.204	0	2	Ntrk2
0	0.320166	0.565	0.375	0	2	Rab34
0	0.319773	0.335	0.165	0	2	Atp8b1
0	0.318508	0.337	0.172	0	2	Dpp7
0	0.315508	0.776	0.48	0	2	Gstm1
0	0.314715	0.574	0.382	0	2	Tnfsf12
0	0.314141	0.944	0.802	0	2	Bsg
0	0.311523	0.341	0.167	0	2	Cercam
0	0.310419	0.471	0.286	0	2	Lgals3bp
0	0.31012	0.669	0.474	0	2	Comt
0	0.308603	0.565	0.343	0	2	Ehd2
0	0.3073	0.623	0.403	0	2	Mfap2
0	0.30632	0.35	0.194	0	2	Agap1
0	0.30618	0.432	0.267	0	2	Csgalnact2
0	0.304069	0.364	0.138	0	2	Ifi207
0	0.30405	0.349	0.186	0	2	Rassf8
0	0.303755	0.381	0.218	0	2	Mpdz
0	0.3037	0.289	0.12	0	2	Flnc
0	0.301979	0.557	0.376	0	2	Plin3
0	0.301889	0.387	0.212	0	2	Cdk16
0	0.29827	0.651	0.466	0	2	Etfb
0	0.298173	0.447	0.271	0	2	Ift27
0	0.297311	0.362	0.196	0	2	Numbl
0	0.294917	0.332	0.165	0	2	Hsd3b7
0	0.291817	0.534	0.355	0	2	Adprh
0	0.290801	0.382	0.178	0	2	Glipr2
0	0.286577	0.339	0.174	0	2	Eml1
0	0.285975	0.261	0.114	0	2	P4ha3
0	0.285071	0.372	0.204	0	2	Cbr3
0	0.2849	0.567	0.354	0	2	Igsf10
0	0.283405	0.313	0.162	0	2	Efs
0	0.283026	0.414	0.235	0	2	Idh1
0	0.276337	0.338	0.18	0	2	C1galt1
0	0.275664	0.32	0.171	0	2	Triobp
0	0.275552	0.425	0.252	0	2	Ak3
0	0.27464	0.262	0.12	0	2	Glt8d2
0	0.274233	0.325	0.165	0	2	Vldlr
0	0.272015	0.819	0.63	0	2	Rhoc
0	0.270785	0.367	0.208	0	2	Dnpep
0	0.270462	0.251	0.114	0	2	Pkdcc
0	0.27012	0.498	0.31	0	2	Acaa2
0	0.268215	0.318	0.161	0	2	Rab3d
0	0.266485	0.334	0.165	0	2	Fmo1
0	0.266456	0.991	0.876	0	2	Ifitm2
0	0.266347	0.275	0.129	0	2	Fam171b
0	0.265331	0.295	0.124	0	2	Ifi211
0	0.263895	0.328	0.141	0	2	Fmo2
0	0.260136	0.568	0.36	0	2	Palld
0	0.259894	0.664	0.416	0	2	Col4a1
0	0.259316	0.273	0.117	0	2	Adam19
0	0.258309	0.448	0.241	0	2	C1qtnf7
0	0.257582	0.455	0.276	0	2	Tcn2
0	0.255701	0.786	0.561	0	2	Prnp
0	0.254575	0.285	0.134	0	2	Epb41l3
0	0.253762	0.334	0.177	0	2	Sqor
0	0.252953	0.996	0.948	0	2	Rps2
0	0.252456	0.296	0.139	0	2	Akr1b8
0	0.251896	0.777	0.55	0	2	Pbx1
1.97368e-307	0.2763	0.35	0.194	4.41334e-303	2	Hspb8
3.10475e-307	0.309386	0.519	0.341	6.94254e-303	2	Pros1
1.09735e-306	0.303541	0.527	0.347	2.45379e-302	2	Sgce
1.18254e-305	0.310072	0.985	0.832	2.64428e-301	2	Cd63
2.11397e-305	0.321864	0.467	0.29	4.72705e-301	2	Ank2
1.5095e-304	0.284456	0.636	0.456	3.3754e-300	2	Ech1
7.90347e-304	0.309881	0.7	0.49	1.7673e-299	2	Mmp14
7.99107e-302	0.299402	0.738	0.559	1.78688e-297	2	Tbrg1
9.12856e-302	0.298428	0.645	0.471	2.04124e-297	2	Bcl7c
2.99131e-301	0.307067	0.349	0.193	6.68886e-297	2	Gata6
4.40533e-300	0.319958	0.525	0.357	9.85077e-296	2	Dnajc10
7.5387e-300	0.291999	0.539	0.362	1.68573e-295	2	Add1
1.74068e-298	0.30987	0.455	0.286	3.89234e-294	2	Ghr
1.9428e-298	0.295377	0.473	0.302	4.34429e-294	2	Wipi1
9.03291e-297	0.268169	0.923	0.81	2.01985e-292	2	Arf5
3.62882e-296	0.270662	0.748	0.564	8.11441e-292	2	Ypel3
7.53601e-296	0.613586	0.27	0.131	1.68513e-291	2	Ccl7
2.27648e-295	0.311249	0.673	0.503	5.09044e-291	2	Fundc2
2.61144e-295	0.308979	0.313	0.168	5.83944e-291	2	Pcdh18
3.26207e-294	0.304581	0.316	0.175	7.29431e-290	2	Gnpnat1
7.58827e-294	0.276403	0.454	0.286	1.69681e-289	2	Trim35
2.4424e-293	0.300043	0.57	0.397	5.46146e-289	2	Slc44a1
3.61478e-293	0.314397	0.706	0.522	8.083e-289	2	Sec31a
4.22287e-293	0.378343	0.502	0.336	9.44275e-289	2	Uap1
2.25211e-292	0.293418	0.775	0.6	5.03595e-288	2	Atraid
3.45186e-292	0.30092	0.605	0.4	7.71871e-288	2	Olfml3
6.04276e-290	0.28457	0.686	0.518	1.35122e-285	2	Gng10
8.33204e-290	0.266311	0.816	0.659	1.86313e-285	2	Txndc17
1.9749e-289	0.257705	0.662	0.488	4.41607e-285	2	Xbp1
1.97896e-289	0.312375	0.709	0.541	4.42516e-285	2	Tram1
2.23528e-289	0.284189	0.789	0.622	4.9983e-285	2	Kdelr1
2.85738e-289	0.319898	0.616	0.43	6.38939e-285	2	Crtap
7.85768e-287	0.3127	0.617	0.453	1.75705e-282	2	Ggh
1.13581e-285	0.333976	0.45	0.289	2.53977e-281	2	Arap1
1.21602e-285	0.307762	0.744	0.578	2.71913e-281	2	Fuca1
1.97395e-285	0.2831	0.649	0.447	4.41396e-281	2	Mrc2
4.70299e-285	0.289349	0.459	0.29	1.05164e-280	2	Sh3pxd2b
5.55211e-285	0.35993	0.32	0.172	1.24151e-280	2	Cp
2.24615e-284	0.29479	0.453	0.291	5.02262e-280	2	Tmem43
5.74353e-284	0.606572	0.363	0.207	1.28431e-279	2	Sfrp2
7.72561e-283	0.280516	0.743	0.566	1.72752e-278	2	Tapbp
8.01533e-283	0.288342	0.426	0.268	1.79231e-278	2	Sept8
8.76623e-283	0.350688	0.594	0.418	1.96022e-278	2	Zeb1
2.4601e-282	0.280448	0.268	0.137	5.50103e-278	2	Sorcs2
3.68093e-282	0.340321	0.753	0.593	8.23093e-278	2	Ssr2
5.92934e-281	0.296056	0.457	0.295	1.32586e-276	2	Phldb1
1.45027e-280	0.293751	0.446	0.283	3.24294e-276	2	Kank2
3.33189e-279	0.306709	0.721	0.554	7.45044e-275	2	Ift20
2.23342e-277	0.294605	0.684	0.516	4.99415e-273	2	Ube2r2
4.66342e-277	0.263093	0.79	0.631	1.04279e-272	2	Mpc2
6.26689e-277	0.280471	0.46	0.294	1.40134e-272	2	Dlc1
4.66968e-276	0.279176	0.365	0.216	1.04419e-271	2	Arsa
8.70863e-275	0.347112	0.628	0.428	1.94734e-270	2	Plod2
3.78759e-274	0.263483	0.364	0.214	8.46942e-270	2	Afap1
4.61484e-274	0.288897	0.336	0.193	1.03193e-269	2	Rgmb
1.61916e-271	0.300446	0.438	0.279	3.6206e-267	2	Tmem45a
6.32733e-271	0.275352	0.378	0.227	1.41485e-266	2	Arhgap10
9.50431e-271	0.29261	0.669	0.504	2.12526e-266	2	Rpn1
1.25902e-270	0.281258	0.454	0.291	2.8153e-266	2	Acvrl1
1.01806e-267	0.281865	0.613	0.447	2.27649e-263	2	Slc50a1
3.24614e-266	0.284398	0.616	0.454	7.2587e-262	2	Etfa
4.99349e-266	0.274152	0.44	0.281	1.11659e-261	2	Parp3
5.41749e-265	0.289484	0.955	0.824	1.21141e-260	2	Emp3
1.60677e-264	0.262003	0.274	0.143	3.59289e-260	2	Abca9
9.85216e-264	0.267051	0.81	0.648	2.20304e-259	2	Sdf4
3.24459e-262	0.271798	0.689	0.523	7.25523e-258	2	Stub1
5.65996e-262	0.262452	0.398	0.242	1.26562e-257	2	Scd1
1.27558e-260	0.250835	0.633	0.44	2.85232e-256	2	Tgfbr3
4.44736e-260	0.261432	0.466	0.307	9.94474e-256	2	Twf1
7.19812e-260	0.254793	0.81	0.659	1.60957e-255	2	Dynlrb1
1.79496e-258	0.276887	0.551	0.38	4.01372e-254	2	Lix1l
1.26872e-257	0.270563	0.364	0.221	2.83699e-253	2	Fut11
1.72132e-257	0.2763	0.632	0.472	3.84904e-253	2	Yipf3
1.6204e-255	0.287232	0.525	0.357	3.62338e-251	2	Sspn
9.66761e-255	0.267461	0.561	0.398	2.16177e-250	2	Ap2a2
3.17923e-254	0.274195	0.755	0.534	7.10908e-250	2	Snhg18
4.71097e-254	0.292109	0.31	0.177	1.05342e-249	2	Bace2
5.51079e-254	0.27617	0.684	0.512	1.23227e-249	2	Lpp
7.37525e-253	0.255405	0.386	0.239	1.64918e-248	2	Zfyve21
1.0837e-252	0.265175	0.413	0.26	2.42326e-248	2	Dnm1
2.12351e-251	0.273468	0.26	0.136	4.74838e-247	2	Angpt1
4.81085e-251	0.261017	0.509	0.345	1.07575e-246	2	Nckap1
1.59119e-248	0.28877	0.934	0.784	3.55805e-244	2	Rrbp1
2.12638e-248	0.340425	0.482	0.323	4.75481e-244	2	Meis2
2.95699e-248	0.280786	0.575	0.403	6.61213e-244	2	Amotl1
5.94478e-248	0.295227	0.519	0.359	1.32931e-243	2	Serf1
5.35158e-246	0.287189	0.456	0.302	1.19667e-241	2	Tpst1
1.07636e-243	0.253352	0.477	0.315	2.40685e-239	2	Sh3kbp1
3.0921e-243	0.278084	0.948	0.831	6.91426e-239	2	Sec61g
1.47584e-242	0.279158	0.355	0.212	3.30013e-238	2	Runx1t1
1.97882e-242	0.337086	0.444	0.301	4.42484e-238	2	Trio
2.04682e-242	0.276571	0.764	0.609	4.5769e-238	2	Reep3
7.00028e-242	0.271257	0.723	0.565	1.56533e-237	2	Nucb1
2.80916e-240	0.261093	0.404	0.258	6.28156e-236	2	2510009E07Rik
1.53494e-239	0.261948	0.807	0.654	3.43227e-235	2	Arl1
5.62212e-238	0.265819	0.65	0.492	1.25716e-233	2	Dync1h1
1.28097e-237	0.274986	0.591	0.426	2.86438e-233	2	Cpq
2.57818e-237	0.264101	0.615	0.459	5.76506e-233	2	Ddb1
3.47269e-234	0.265594	0.72	0.574	7.76528e-230	2	Cope
1.12799e-233	0.281211	0.47	0.319	2.52231e-229	2	Ext1
3.45599e-232	0.266487	0.555	0.387	7.72795e-228	2	Ttc28
1.94433e-231	0.266276	0.505	0.348	4.34771e-227	2	Aig1
5.08228e-231	0.268379	0.541	0.386	1.13645e-226	2	Kif1b
7.77128e-231	0.252869	0.638	0.467	1.73774e-226	2	Klf7
2.55015e-230	0.255068	0.288	0.159	5.70239e-226	2	Foxp2
2.12108e-229	0.275401	0.486	0.335	4.74294e-225	2	Ctsf
3.03215e-229	0.268686	0.642	0.494	6.7802e-225	2	Mydgf
3.25616e-226	0.251263	0.583	0.428	7.2811e-222	2	Klf3
7.0947e-221	0.256193	0.514	0.354	1.58645e-216	2	Chpf
2.07611e-220	0.258482	0.49	0.342	4.64238e-216	2	Sec24d
4.06203e-217	0.254402	0.458	0.305	9.08312e-213	2	Rnd3
9.76705e-217	0.270957	0.547	0.403	2.18401e-212	2	Ccdc50
1.81221e-214	0.253393	0.693	0.534	4.05228e-210	2	Atp2a2
2.29906e-214	0.258077	0.583	0.425	5.14094e-210	2	Cbx5
4.84852e-214	0.253447	0.663	0.499	1.08418e-209	2	Arhgef12
5.01164e-213	0.257684	0.576	0.427	1.12065e-208	2	Mia3
9.51512e-212	0.592551	0.269	0.15	2.12768e-207	2	Dkk2
5.37571e-210	0.262311	0.572	0.417	1.20206e-205	2	Gaa
2.68236e-201	0.261393	0.331	0.206	5.99802e-197	2	Rab23
5.0253e-199	0.270383	0.727	0.59	1.12371e-194	2	Uqcc2
6.5741e-198	0.252178	0.481	0.341	1.47004e-193	2	Dnajc25
4.73499e-192	0.256274	0.566	0.424	1.05879e-187	2	Yipf5
2.40907e-189	0.263831	0.389	0.26	5.38693e-185	2	Rev3l
2.53585e-187	0.254687	0.513	0.362	5.67041e-183	2	Flrt2
7.70506e-181	0.289051	0.455	0.321	1.72293e-176	2	Glul
3.29249e-174	0.286369	0.426	0.297	7.36233e-170	2	Amotl2
3.2561e-119	0.266616	0.422	0.312	7.28097e-115	2	Mdk
0	3.70416	0.424	0.028	0	3	Otor
0	2.4213	0.926	0.434	0	3	Clu
0	2.13936	0.676	0.246	0	3	Myoc
0	2.03837	0.85	0.216	0	3	Wif1
0	2.02835	0.97	0.603	0	3	Tsc22d1
0	2.02195	0.492	0.106	0	3	Col2a1
0	1.89734	0.843	0.372	0	3	Prg4
0	1.87289	0.897	0.414	0	3	Id1
0	1.86473	0.748	0.132	0	3	Mia
0	1.82545	0.73	0.191	0	3	Acan
0	1.79277	0.563	0.285	0	3	Spp1
0	1.78462	0.877	0.439	0	3	Ecrg4
0	1.75622	0.756	0.189	0	3	Crispld1
0	1.7558	0.94	0.582	0	3	Hspb1
0	1.74071	0.841	0.228	0	3	Chad
0	1.74049	0.833	0.31	0	3	Wwp2
0	1.69842	0.832	0.259	0	3	Sox9
0	1.66594	0.907	0.415	0	3	Serpine2
0	1.63702	0.698	0.107	0	3	Fzd9
0	1.59607	0.598	0.14	0	3	Npnt
0	1.57598	0.824	0.386	0	3	Col11a1
0	1.56878	0.999	0.936	0	3	Cst3
0	1.53109	0.926	0.682	0	3	Sdc4
0	1.52972	0.517	0.224	0	3	Ptgs2
0	1.5016	0.875	0.519	0	3	Ccn2
0	1.4984	0.757	0.153	0	3	Sdk2
0	1.48788	0.649	0.101	0	3	Hapln1
0	1.48682	0.404	0.048	0	3	Frzb
0	1.44444	0.546	0.136	0	3	Rbp4
0	1.4355	0.487	0.269	0	3	Comp
0	1.43187	0.89	0.469	0	3	Scara3
0	1.38978	0.739	0.406	0	3	Col8a1
0	1.36338	0.433	0.09	0	3	Col9a3
0	1.35226	0.491	0.09	0	3	Thsd4
0	1.30533	0.594	0.208	0	3	Bmp2
0	1.2963	0.804	0.401	0	3	Raph1
0	1.28601	0.808	0.387	0	3	Cdc42ep3
0	1.28247	0.415	0.092	0	3	Ucma
0	1.23015	0.958	0.83	0	3	Fos
0	1.22649	0.586	0.101	0	3	Col9a2
0	1.21566	0.769	0.473	0	3	Cdkn1a
0	1.20399	0.734	0.164	0	3	Cytl1
0	1.1949	0.781	0.472	0	3	Tsc22d3
0	1.18923	0.963	0.72	0	3	Id3
0	1.18866	0.659	0.297	0	3	Col27a1
0	1.16688	0.87	0.614	0	3	Nr4a1
0	1.16087	0.703	0.356	0	3	Nr4a2
0	1.15481	0.58	0.241	0	3	Snai1
0	1.15443	0.4	0.164	0	3	Serpine1
0	1.15068	0.825	0.555	0	3	Bhlhe40
0	1.14849	0.827	0.612	0	3	Klf2
0	1.13825	0.328	0.096	0	3	Dlk1
0	1.12714	0.341	0.082	0	3	Cnmd
0	1.09698	0.841	0.595	0	3	Ier3
0	1.09223	0.403	0.049	0	3	Lbhd2
0	1.06639	0.831	0.592	0	3	Gadd45b
0	1.06022	0.596	0.243	0	3	Omd
0	1.05564	0.653	0.245	0	3	Cspg4
0	1.05014	0.395	0.027	0	3	Col25a1
0	1.04227	0.828	0.56	0	3	Mfge8
0	1.03581	0.873	0.539	0	3	Aopep
0	1.03106	0.277	0.071	0	3	Dapl1
0	1.01966	0.359	0.085	0	3	Col9a1
0	1.00915	0.549	0.279	0	3	Fmod
0	1.00774	0.588	0.192	0	3	Bambi
0	1.00179	0.879	0.583	0	3	Meg3
0	1.00125	0.8	0.419	0	3	Vasn
0	1.00061	0.908	0.584	0	3	Fxyd1
0	0.995275	0.607	0.127	0	3	Itga10
0	0.990756	0.54	0.14	0	3	S100b
0	0.98473	0.808	0.314	0	3	Cpe
0	0.971146	0.491	0.209	0	3	Penk
0	0.965417	0.896	0.632	0	3	Klf9
0	0.963734	0.711	0.485	0	3	Tubb2a
0	0.957556	0.906	0.743	0	3	Zfp36
0	0.953306	0.831	0.602	0	3	Klf4
0	0.951979	0.926	0.646	0	3	Aplp2
0	0.942867	0.502	0.144	0	3	Adgrg6
0	0.938332	0.919	0.703	0	3	Ier2
0	0.932217	0.793	0.587	0	3	Fosb
0	0.929642	0.512	0.192	0	3	Gm26532
0	0.925811	0.616	0.256	0	3	Ank
0	0.916024	0.947	0.749	0	3	Egr1
0	0.914541	0.273	0.032	0	3	Scrg1
0	0.913234	0.51	0.093	0	3	Susd5
0	0.911814	0.502	0.101	0	3	Col11a2
0	0.908809	0.651	0.248	0	3	Fgfrl1
0	0.907244	0.985	0.76	0	3	Zbtb20
0	0.89708	0.543	0.185	0	3	Cemip
0	0.897052	0.61	0.311	0	3	Klf10
0	0.893944	0.398	0.145	0	3	Fbn2
0	0.883352	0.501	0.157	0	3	Cadm1
0	0.880661	0.672	0.481	0	3	Dkk3
0	0.880161	0.964	0.901	0	3	Junb
0	0.87519	0.708	0.418	0	3	4930523C07Rik
0	0.868309	0.58	0.176	0	3	Ldlrad3
0	0.862612	0.649	0.309	0	3	Tob1
0	0.861627	0.55	0.157	0	3	Fgfr2
0	0.860218	0.652	0.239	0	3	Enpp1
0	0.839291	0.936	0.76	0	3	Neat1
0	0.839073	0.746	0.525	0	3	Phlda1
0	0.833265	0.795	0.497	0	3	Ecm2
0	0.82837	0.257	0.036	0	3	Gdf5
0	0.814215	0.692	0.378	0	3	Sesn3
0	0.813542	0.837	0.536	0	3	Cnn3
0	0.811935	0.688	0.378	0	3	Slc29a1
0	0.810996	0.688	0.364	0	3	Smim3
0	0.804413	0.694	0.327	0	3	Mef2c
0	0.797048	0.384	0.05	0	3	Pdzrn4
0	0.796376	0.946	0.64	0	3	Mxra8
0	0.794554	0.962	0.727	0	3	Tcf4
0	0.794095	0.396	0.115	0	3	Fjx1
0	0.793966	0.929	0.684	0	3	S100a4
0	0.793957	0.979	0.853	0	3	Gas5
0	0.776821	0.331	0.107	0	3	Nfatc2
0	0.771262	0.942	0.789	0	3	Lmna
0	0.7685	0.394	0.109	0	3	Cyp26b1
0	0.759154	0.837	0.58	0	3	Trps1
0	0.745675	0.948	0.686	0	3	Pam
0	0.721739	0.539	0.24	0	3	Peg3
0	0.714453	0.977	0.925	0	3	Ubc
0	0.708647	0.987	0.928	0	3	Jund
0	0.708458	0.828	0.592	0	3	Runx1
0	0.698232	0.539	0.217	0	3	Kank1
0	0.6952	0.974	0.861	0	3	Jun
0	0.692462	0.901	0.608	0	3	Prrx1
0	0.690709	0.554	0.257	0	3	Trabd2b
0	0.688988	0.452	0.234	0	3	Nfatc1
0	0.684862	0.655	0.357	0	3	Msi2
0	0.679322	0.84	0.711	0	3	Dbi
0	0.678006	0.424	0.141	0	3	Prkg1
0	0.677906	0.603	0.297	0	3	Mpzl1
0	0.668847	0.594	0.349	0	3	Arl4a
0	0.667638	0.721	0.411	0	3	Adk
0	0.661584	0.387	0.068	0	3	Proser2
0	0.660515	0.407	0.083	0	3	Scin
0	0.657732	0.829	0.588	0	3	Fgfr1
0	0.651937	0.407	0.186	0	3	Pcolce2
0	0.649486	0.923	0.652	0	3	Timp3
0	0.645297	0.599	0.303	0	3	Gpc6
0	0.645216	0.565	0.284	0	3	Nr1d1
0	0.643745	0.397	0.114	0	3	Dhx58os
0	0.643723	0.502	0.218	0	3	Cd109
0	0.642422	0.394	0.089	0	3	Snorc
0	0.641741	0.469	0.167	0	3	Edil3
0	0.640162	0.592	0.282	0	3	Foxc1
0	0.64008	0.541	0.269	0	3	Mir100hg
0	0.639938	0.38	0.08	0	3	Fgfr3
0	0.633457	0.839	0.58	0	3	Tspan3
0	0.630442	0.989	0.735	0	3	Bgn
0	0.630023	0.529	0.247	0	3	Ankrd28
0	0.62767	0.816	0.634	0	3	Kmt2e
0	0.625443	0.494	0.22	0	3	Etv1
0	0.6243	0.358	0.17	0	3	Ddit4
0	0.624248	0.395	0.196	0	3	Plagl1
0	0.617307	0.41	0.142	0	3	Scube1
0	0.612949	0.555	0.263	0	3	Fut8
0	0.611294	0.331	0.127	0	3	Mpped2
0	0.607723	0.71	0.422	0	3	Boc
0	0.606508	0.447	0.2	0	3	Xylt1
0	0.604604	0.537	0.254	0	3	Erf
0	0.601696	0.404	0.078	0	3	Sox6
0	0.595493	0.416	0.177	0	3	Pdgfc
0	0.594889	0.701	0.454	0	3	Smad7
0	0.594685	0.379	0.096	0	3	Phtf2
0	0.593555	0.709	0.447	0	3	Cdc42bpa
0	0.590931	0.641	0.397	0	3	Prrx2
0	0.582225	0.504	0.274	0	3	Rgs3
0	0.581936	0.839	0.566	0	3	Lhfp
0	0.580767	0.826	0.57	0	3	Abi3bp
0	0.577959	0.768	0.56	0	3	Ccnd2
0	0.577107	0.457	0.174	0	3	Plcb1
0	0.576594	0.472	0.252	0	3	Ier5l
0	0.575329	0.361	0.092	0	3	Pcdh9
0	0.571636	0.345	0.08	0	3	Hs3st3a1
0	0.570608	0.998	0.978	0	3	Malat1
0	0.567566	0.562	0.308	0	3	Samd4
0	0.566453	0.572	0.291	0	3	Cpne8
0	0.565661	0.545	0.274	0	3	Fchsd2
0	0.564617	0.667	0.444	0	3	Emilin1
0	0.564313	0.652	0.441	0	3	Irf2bpl
0	0.564132	0.574	0.33	0	3	Foxo3
0	0.562822	0.76	0.472	0	3	Auts2
0	0.55488	0.843	0.653	0	3	Clic4
0	0.553572	0.709	0.463	0	3	Rcn2
0	0.553568	0.594	0.325	0	3	Sertad2
0	0.553314	0.544	0.302	0	3	Fap
0	0.543866	0.62	0.351	0	3	S100a1
0	0.543288	0.488	0.26	0	3	Tspan6
0	0.540256	0.997	0.953	0	3	Ptma
0	0.539043	0.396	0.139	0	3	Fxyd3
0	0.536837	0.65	0.421	0	3	Tmbim1
0	0.5305	0.861	0.607	0	3	Ppic
0	0.530406	0.361	0.112	0	3	Tiam2
0	0.527931	0.47	0.21	0	3	Airn
0	0.524112	0.95	0.674	0	3	Fn1
0	0.519738	0.853	0.689	0	3	Rsrp1
0	0.51963	0.617	0.394	0	3	Maged2
0	0.518993	0.398	0.125	0	3	Sox5
0	0.517098	0.485	0.238	0	3	Slc7a2
0	0.516427	0.268	0.1	0	3	Fam180a
0	0.513734	0.41	0.189	0	3	Fgf2
0	0.513201	0.976	0.88	0	3	Xist
0	0.512845	0.45	0.217	0	3	Pla2g4a
0	0.511614	0.928	0.66	0	3	Nfib
0	0.511246	0.448	0.196	0	3	Dipk2a
0	0.50806	0.374	0.123	0	3	Tafa5
0	0.507069	0.501	0.288	0	3	Trim47
0	0.506975	0.851	0.641	0	3	Dap
0	0.506448	0.539	0.271	0	3	Ctdspl
0	0.50644	0.99	0.87	0	3	Cd9
0	0.50411	0.432	0.189	0	3	Bmp5
0	0.50327	0.841	0.672	0	3	Ywhaq
0	0.502744	0.331	0.08	0	3	Stk26
0	0.489965	0.491	0.262	0	3	Spry2
0	0.48859	0.48	0.244	0	3	Cab39l
0	0.487897	0.592	0.358	0	3	P3h4
0	0.480929	0.425	0.192	0	3	Prkca
0	0.477591	0.856	0.684	0	3	Eid1
0	0.477078	0.308	0.097	0	3	Sema3d
0	0.474628	0.268	0.064	0	3	Meltf
0	0.472884	0.328	0.077	0	3	Eps8l2
0	0.472722	0.35	0.123	0	3	Etv5
0	0.469729	0.567	0.344	0	3	Vgll4
0	0.465062	0.277	0.083	0	3	Dusp14
0	0.460724	0.617	0.366	0	3	Zfhx4
0	0.450718	0.387	0.142	0	3	Sim2
0	0.449838	0.401	0.139	0	3	Fry
0	0.449579	0.479	0.244	0	3	Pbx3
0	0.437539	0.64	0.411	0	3	Fkbp10
0	0.436332	0.48	0.223	0	3	Ndrg2
0	0.434529	0.791	0.594	0	3	Clk1
0	0.425224	0.327	0.115	0	3	Thrb
0	0.423599	0.31	0.086	0	3	D630045J12Rik
0	0.422371	0.622	0.397	0	3	Gstm5
0	0.419181	0.751	0.513	0	3	Fermt2
0	0.415954	0.295	0.095	0	3	Atoh8
0	0.415821	0.862	0.582	0	3	Colec12
0	0.409746	0.382	0.177	0	3	Stk38l
0	0.409667	0.427	0.225	0	3	Pde4dip
0	0.402475	0.267	0.078	0	3	Nrxn2
0	0.40178	0.328	0.139	0	3	Pkp4
0	0.399384	0.829	0.569	0	3	Prnp
0	0.394182	0.319	0.126	0	3	Kcnma1
0	0.393277	0.484	0.25	0	3	Col8a2
0	0.391224	0.286	0.073	0	3	Hs3st3b1
0	0.384217	0.364	0.163	0	3	Carmil1
0	0.376837	0.443	0.233	0	3	Smtn
0	0.367097	0.307	0.107	0	3	Kif21a
0	0.363405	0.386	0.185	0	3	Ncam1
0	0.363134	0.266	0.069	0	3	Acot1
0	0.360723	0.356	0.168	0	3	Mras
0	0.358186	0.994	0.966	0	3	Rps8
0	0.357855	0.998	0.967	0	3	Rps3a1
0	0.354872	0.308	0.13	0	3	Cry2
0	0.351174	0.264	0.084	0	3	Mdfi
0	0.347921	0.415	0.197	0	3	Chst11
0	0.341671	0.345	0.151	0	3	Gfra1
0	0.339782	0.353	0.165	0	3	Bnip3
0	0.337123	0.356	0.157	0	3	Unc5c
0	0.335812	0.879	0.62	0	3	Fxyd5
0	0.297863	0.998	0.969	0	3	Rpl9
0	0.290172	0.331	0.116	0	3	St3gal6
2.47153e-300	0.611015	0.857	0.685	5.5266e-296	3	Btg2
3.63728e-299	0.417057	0.314	0.143	8.13332e-295	3	Snai2
2.47538e-297	0.257368	0.254	0.097	5.53519e-293	3	Enho
1.14419e-296	0.428673	0.393	0.196	2.55853e-292	3	Aff3
2.02972e-295	0.355938	0.26	0.104	4.53865e-291	3	Chadl
4.42574e-295	0.465242	0.881	0.738	9.89639e-291	3	Sdcbp
9.77443e-295	0.486435	0.333	0.158	2.18566e-290	3	Capn6
1.84192e-293	0.34631	0.986	0.916	4.11872e-289	3	Rpl5
7.02685e-293	0.309765	0.456	0.244	1.57127e-288	3	Ldhb
2.021e-292	0.560424	0.715	0.533	4.51915e-288	3	Jmjd1c
6.87013e-292	0.545687	0.62	0.417	1.53623e-287	3	Syne1
2.68587e-290	0.437291	0.956	0.714	6.00588e-286	3	Nfix
[truncated: 17,499 more rows]
